# Supplementary material for: Spatial pattern of China’s rural digital economy based on subjective–Objective evaluation: Evidence from 2085 counties
Source: PLoS One. 2024 Feb 21;19(2):e0292249. doi: 10.1371/journal.pone.0292249 (PMC10880976; doi:10.1371/journal.pone.0292249)
Supplement: S1 Data — (XLSX) [file pone.0292249.s001.xlsx]

## Sheet: Sheet1
standard county code	GDP per capita	The share of the tertiary industry in GDP	Urbanization rate	Digital Financial Inclusion Index	Digital Village Index	The number of telecom business halls per 10,000 people	The number of internet technology companies per 10,000 people	The number of digital electronics stores per 10,000 people	The number of shared equipment stations per 10,000 people	Baidu search results number	Baidu Index - Search Index	Baidu Index - Information Index	E-commerce Develop- ment Index	Internet Busi- ness Index	Online Shop- ping Index
110115	45523.2	0.681277	74.8	130.864		0.652087	0.672151	0.57183	6.9071	100000000	496	423
110116	90671.3	0.574023	71.3	122.055		0.952381	0.793651	0.952381	2.90249	100000000	259	377
110117	64178.7	0.69246	58.7	121.089		0.962169	0.306145	0.830964	2.09928	100000000	305	258
110118	64607.4	0.661205	60.6			0.909608	0.511654	0.833807	3.05098	29900000	246	494	6.0255	4.21	7.841
110119	56490	0.701055	59.7			0.781024	0.347122	0.549609	4.4258	32800000	1034	1611	4.9455	2.095	7.796
120115	51063.1	0.574767	26.11	113.428		1.17663	0.332226	1.46733	1.06589	100000000	257	180
120117	72299.5	0.585479	30.57			1.26486	0.379459	1.29016	0.632431	23400000	274	34
120118	52184.8	0.475165	50.76			1.5754	0.698768	2.31229	1.70245	29000000	159	120
120119	26499.2	0.616314	43.03			1.10622	0.213702	1.23193	1.4582	29700000	947	420
130102	91803.6	0.424936	100	129.428		1.29287	0.339263	1.14616	5.35485	47500000	403	1658
130109	56130.9	0.406151	56.9	113.302		2.15895	0.107948	1.34935	0.215895	25100000	135	7
130110	49364.2	0.576288	61.8	121.023		1.90379	0.186979	1.08788	0.390957	23200000	125	51
130111	45587.2	0.488321	62.4	117.628		1.98046	0.290467	1.21468	0.660153	22300000	99	0
130121	38622.3	0.582183	44.9	109.447		2.47012	0.0796813	0.956175	0.278884	36200000	335	672	2.6335	2.019	3.248
130123	51044.5	0.618492	60.3	118.322	68.8005	1.20153	0.163845	1.23794	0.964864	83000000	538	203
130125	30763.4	0.529682	41.1	104.301	47.7033	1.9915	0.15932	1.69942	0	42100000	262	78
130126	33076.5	0.560474	41.1	106.094	53.9663	1.97347	0.16176	1.09997	0.226464	83200000	316	237
130127	38231.7	0.499115	46.3	109.879	53.4078	1.96188	0.280269	2.01794	0.896861	2120	216	179
130128	32964.5	0.486726	39.8	108.799	58.3792	2.54866	0.231696	1.89991	0.231696	52500000	232	32
130129	31974.5	0.458633	35	107.124	53.4558	1.93814	0.123711	1.4433	0	29100000	239	464
130130	28779.5	0.469848	43.2	108.866	54.5946	1.72796	0.0886132	1.21843	0.0443066	40100000	344	88
130131	56698.1	0.336078	41.6	109.145	59.2264	2.03166	0.188991	1.25207	0.850461	68700000	388	780	2.4305	1.451	3.41
130132	40625.7	0.582231	41.1	110.864	59.9677	1.85893	0.0509295	1.68067	0.0254647	45400000	281	17	3.1775	2.251	4.104
130133	27924	0.549597	42	107.419	55.1277	2.07756	0.15829	1.48397	0.0395726	100000000	430	424
130181	70129.6	0.2285	54	114.903	62.0843	1.96771	0.201816	1.78271	0.487723	100000000	409	166
130183	30358.7	0.512501	46.8	111.989	61.1042	1.87008	0.19685	1.87008	0.19685	100000000	258	158
130184	29120.1	0.510486	50.3	110.618	58.8148	1.73459	0.208986	1.65099	0.397074	100000000	306	24	5.34	4.942	5.738
130207	118918	0.423059	60.6	113.376		1.84615	0.217195	1.53846	1.08597	31800000	275	5550
130208	109298	0.292599	59.8	111.343		1.73598	0.0749344	1.31135	0.899213	43500000	407	20335
130209	179049	0.425639	73.5	119.496		2.15848	0.170406	1.84607	2.61289	36200000	170	20
130224	53303.2	0.358555	52	106.014	49.2198	1.69125	0.0786627	1.57325	0.747296	36500000	234	193
130225	88577.9	0.308077	55	113.152	54.2783	1.61871	0.179856	2.10689	0.385406	33100000	265	436	2.872	0.455	5.289
130227	87713.9	0.270637	51.4	104.53	48.6956	1.64114	0.0547046	1.39497	0.382932	26000000	208	384
130229	39532.4	0.341083	53.2	109.756	58.2022	1.39871	0.180478	1.87998	0.436156	17200000	308	237
130281	60009	0.465823	59.3	110.274	54.526	1.65488	0.169731	1.92362	0.438472	84600000	261	463
130283	123298	0.333693	59	112.518	60.3702	1.24871	0.11586	1.33883	0.708033	88900000	331	696
130284	76186.1	0.29997	56.1		22.2779	1.3459	0.0384541	1.53817	0.249952	25500000	0	0
130306	43070.1	0.467598	36.8			1.64835	0.0343407	1.16758	1.03022	18800000	135	17	3.458	2.002	4.914
130321	28735.6	0.381014	32.9	98.4561	43.4154	1.57736	0.0463929	1.3222	0.208768	32000000	219	194
130322	58682.6	0.378496	50.3	107.92	57.8167	1.92623	0.0614754	1.92623	1.55738	34300000	264	810	3.2015	1.686	4.717
130324	34491.5	0.441432	41.8	100.908	46.7158	1.67715	0	1.43756	0.119796	28100000	225	394	1.8775	0.565	3.19
130407	40160.6	0.492228	50.7			1.69218	0.0805802	1.26242	0.18802	19800000	220	25
130408	25677.9	0.40311	48			2.50235	0.140977	1.29229	1.2688	23500000	241	68	2.8815	2.252	3.511
130423	26845.9	0.435247	47.5	104.591	60.3302	1.56197	0.118846	1.03565	0.186757	35100000	255	161	2.3485	1.488	3.209
130424	41067.2	0.333019	52.7	106.983	55.6134	1.82	0.0747943	1.54575	0.199452	27300000	223	166	2.7835	1.728	3.839
130425	20368.1	0.526781	49.6	103.733	56.5151	1.87225	0.0550661	1.17015	0.35793	41700000	413	688	1.3355	0.562	2.109
130426	43443.4	0.476367	63.3	113.557	62.2017	2.08114	0.158061	1.0274	0.316122	56300000	610	3347	3.083	1.11	5.056
130427	18135.7	0.54076	55	108.879	61.6833	1.36147	0.0907647	1.11187	1.08918	53100000	401	1154
130430	44300.6	0.408955	52	106.924	53.9185	1.65877	0.14218	1.04265	0.0473934	34000000	295	47
130431	31442	0.420845	45.8	105.997	55.807	1.64761	0.0672495	1.37861	0.70612	35200000	216	130
130432	35287	0.486852	49.9	106.485	56.2451	2.12121	0.189394	2.23485	0.151515	22200000	240	91	2.4785	0.999	3.958
130433	29718.6	0.555191	50.4	111.115	61.2653	1.81877	0.0649562	1.81877	0.0649562	31100000	239	664
130434	25445.9	0.382967	52.7	104.028	56.8216	2.23394	0.0376506	1.12952	0.263554	52700000	445	284
130435	26490.8	0.371337	47	106.659	60.5543	1.55273	0.064697	1.40177	0.237222	51000000	255	109	3.061	2.236	3.886
130481	78632.8	0.334581	54.8	111.652	61.8603	1.70034	0.0985707	1.31838	2.05766	86400000	356	592	4.5745	1.22	7.929
130521	49692.8	0.337195	34.6	112.465	63.174	0	0	0	0	33400000	189	231
130522	24691.5	0.559078	46.6	104.859	51.0207	1.55155	0.1001	1.6016	0	24700000	189	353	2.968	2.302	3.634
130523	28310.3	0.488207	46.3	108.675	56.8924	1.3163	0.0387147	1.50987	0.232288	29100000	274	19692	3.17	1.678	4.662
130524	26952.3	0.370001	45.5	108.129	54.7759	1.30332	0.296209	1.54028	0.177725	21100000	181	275	2.7325	1.932	3.533
130525	21649.7	0.421594	46.6	107.297	56.9921	1.18651	0.124896	1.47794	0	43400000	226	101
130526	17634.9	0.449042	47	110.507	60.2149	0	0	0	0	100000000	273	101	3.9585	4.073	3.844
130527	22944	0.451227	58	110.766	63.9494	0	0	0	0	32100000	239	41	3.0995	2.289	3.91
130528	32800.2	0.346353	49	110.257	62.4941	1.20741	0.147572	1.94526	0.0268312	52100000	318	186	3.843	2.544	5.142
130529	28367.3	0.429795	47.6	106.493	56.1765	0.924855	0.0578035	1.41618	0.0578035	47500000	240	160	2.483	1.324	3.642
130530	38494.6	0.341923	42.8	108.538	50.3372	1.64057	0.298285	2.23714	0	40100000	220	60	2.931	2.45	3.412
130531	21412.7	0.406269	41.5	105.694	59.1673	1.3186	0	1.21169	0.0356379	65400000	195	3276	3.0445	3.296	2.793
130532	26994.7	0.453837	58	112.665	63.8598	1.88446	0.0926784	2.00803	0.247142	67100000	256	133	5.3805	6.361	4.4
130533	21402.7	0.475267	46.5	104.005	55.5714	1.51149	0.141072	1.35026	0	100000000	404	91	1.815	1.344	2.286
130534	33426.7	0.543543	59.3	111.254	68.029	1.2334	0.28463	2.20588	0.0711575	100000000	555	128	14.6375	13.901	15.374
130535	22951	0.530044	48.1	106.799	56.2518	1.83486	0.152905	1.19266	0	30900000	240	84	2.2135	1.565	2.862
130581	29147.8	0.453165	49.3	109.774	55.9304	1.10915	0.100832	1.36123	0	100000000	316	219	8.442	8.549	8.335
130582	43582.6	0.553286	56.9	113.778	64.8151	1.73732	0.324299	2.36275	1.85314	85600000	360	220	3.2665	1.126	5.407
130607	30747.1	0.557262	53.7			1.60961	0.127747	1.8651	0.587634	11500000	327	1529	3.1235	2.097	4.15
130608	21886.9	0.474832	45.5			1.05566	0.0319898	0.703775	0.255918	21300000	174	8	2.9385	2.776	3.101
130609	44896.1	0.315718	49.8			1.47278	0.0827404	1.35694	0.744663	20500000	147	0	3.6075	2.875	4.34
130623	28262.7	0.640065	47.9	111.154	60.2336	1.42495	0.189994	1.55161	0.474984	40200000	271	754	2.9825	2.635	3.33
130624	23169.3	0.598257	42.1	106.301	52.0259	1.03093	0.103093	1.13402	1.75258	2480	272	264	1.3775	0.013	2.742
130626	31165.9	0.488536	49.5	109.052	58.3121	1.28705	0.0975039	1.24805	0.195008	40100000	274	67	2.465	1.999	2.931
130627	24159	0.399255	36.9	104.857	58.3598	0.830368	0.0790826	1.04784	0.0395413	65200000	447	499	2.2695	2.026	2.513
130628	30785.8	0.483463	53.4	110.701	65.4885	1.75549	0.219436	1.97492	0	57500000	284	188	6.3835	6.664	6.103
130629	21942.3	0.499754	51.4	118.392	57.8813	1.31772	0.219619	1.50073	1.24451	48300000	235	319	5.8645	5.937	5.792
130630	25506.7	0.630534	51.4	106.192	53.9339	2.04902	0.160707	1.2053	0.0803536	28800000	328	299	1.8415	0.052	3.631
130631	28627.9	0.469998	47.9	108.976	61.5499	1.83918	0.25663	1.1976	0.128315	48500000	223	309	2.6275	1.554	3.701
130632	14698.1	0.486534	41	108.943	51.1297	1.30042	0.044082	1.01389	0.837558	40500000	339	527	3.7795	3.467	4.092
130633	22388.6	0.550742	35.4	106.77	56.6337	1.46241	0.164779	1.93615	0.350154	100000000	536	978	2.156	1.531	2.781
130634	19725.1	0.584474	39.3	105.968	58.9191	1.0453	0.087108	1.18467	0.10453	59700000	299	188	3.109	3.537	2.681
130635	22424.4	0.545459	43.9	107.513	59.7548	1.37239	0.143384	1.16755	0.102417	50700000	488	3	4.7925	4.136	5.449
130636	25725.2	0.474331	38.5	106.337	55.1013	1.8546	0.074184	1.4095	0.296736	26700000	240	37	2.8775	2.911	2.844
130637	23257.8	0.501319	50.5	103.618	53.6367	1.82141	0	1.28832	0.0444247	33300000	210	0	2.854	1.579	4.129
130638	15149.3	0.467419	46.5	114.324	58.2286	1.04493	0.125392	1.21212	0.77325	100000000	648	458	4.942	5.175	4.709
130681	50432.4	0.738566	59.8	117.994	68.2259	1.49768	0.449304	1.66242	0.928561	100000000	346	218	4.784	2.908	6.66
130682	30387.1	0.408589	54.6	109.063	60.8132	1.38686	0.136861	1.18613	0.611314	100000000	430	195	3.752	3.337	4.167
130683	28210.4	0.588528	50.6	112.297	62.9368	1.40457	0.165244	0.963922	0.0826219	94600000	281	27	4.0175	3.565	4.47
130684	37123.7	0.52568	58.3	118.575	71.5153	1.61442	0.431763	2.40285	3.05988	100000000	260	106	9.882	11.747	8.017
130708	33499.5	0.541086	56.5			1.4767	0.184587	1.33826	0.553761	12000000	139	0	3.156	2.204	4.108
130709	30971.7	0.567864	48			1.80095	0.0947867	0.853081	4.07583	18800000	136	88	2.232	0.009	4.455
130722	38488.4	0.369555	52.6	110.597	56.9815	1.06831	0.129492	1.58627	1.74814	28400000	333	228	2.36	1.021	3.699
130723	41014.9	0.336327	41.8	104.425	33.9083	1.37482	0	0.795948	0	17500000	269	165	1.246	0.027	2.465
130724	40015.8	0.316833	42.3	108.949	52.8726	0.931677	0.0621118	1.24224	0.124224	18800000	254	53	3.0425	2.551	3.534
130725	42146.8	0.352579	39.3	102.921	37.6055	1.82342	0	0.959693	0	15100000	195	44	1.14	0.006	2.273
130726	20116.2	0.641636	44.4	106.597	54.5679	1.28703	0.0971345	1.26275	0.339971	100000000	934	1808	2.6745	1.388	3.961
130727	25320.5	0.500916	44.5	104.549	48.1028	1.89504	0.0485909	1.31195	0.194363	17900000	239	130	2.033	0.736	3.329
130728	53186.2	0.287874	45.2	108.196	47.0393	1.88994	0	1.33407	0.166759	17200000	235	227	1.774	0.009	3.539
130730	37847.5	0.740546	56.4	114.232	61.9326	1.08976	0.229424	1.31919	0.229424	34700000	346	497	3.0565	0.91	5.203
130731	28770.8	0.621088	49.4	108.636	52.0633	1.08844	0.204082	1.12245	0	25900000	577	9770	2.451	0.95	3.951
130732	30996.6	0.448286	41.1	104.976	42.3491	1.41486	0.0505306	0.606367	0	20600000	249	142	2.089	0.721	3.458
130821	37425.1	0.440886	43.3	106.52	51.0785	1.5859	0.117474	0.910426	0.264317	26700000	244	333	2.447	1.192	3.703
130822	41498.4	0.423362	43.1	107.216	51.8824	2.31959	0	0.810015	0.184094	26100000	330	336	2.249	0.515	3.983
130824	54020.7	0.427234	46.7	109.204	56.1933	1.45197	0.14892	1.1169	0.595681	24600000	438	19715	1.846	0.048	3.643
130825	41181.1	0.443987	44.3	106.026	50.1748	1.32298	0.0575209	0.546448	0.719011	22800000	247	116	1.738	0.01	3.466
130826	36605.8	0.471155	41	108.151	54.2272	1.8076	0.0612745	1.25613	0.0612745	20700000	201	107	2.121	0.673	3.569
130827	61785.4	0.412607	52.3	106.12	49.8582	1.99584	0.12474	1.33056	0	12000000	135	12	5.086	1.168	9.004
130828	36503.3	0.388582	41.8	104.442	54.0462	1.81732	0.0236016	1.5341	0.354024	18000000	238	164	2.484	1.637	3.331
130881	33813.5	0.484871	53.6		26.5439	1.65248	0.10015	1.02654	1.57737	15700000	161	23	2.808	2.215	3.402
130921	34549.9	0.533697	38.7	105.121	56.2448	1.54952	0.0798722	0.942492	0.0479233	85500000	261	283	2.543	2.568	2.519
130922	45152.9	0.460579	52.4	110.797	57.3832	1.61559	0.0950344	1.28297	1.18793	71700000	429	42	4.488	3.518	5.458
130923	43432.1	0.637978	52.1	105.979	56.0894	1.46929	0.0881575	1.91008	0.440788	67500000	264	34	3.686	3.9	3.472
130924	26590	0.524126	47.4	106.562	49.009	1.42631	0	1.53196	1.215	25200000	219	34	3.383	3.474	3.293
130925	31973.3	0.437193	45.6	107.183	58.2177	1.87166	0.218765	1.99319	0.0729217	90200000	225	127	3.96	3.476	4.444
130926	37897.6	0.6875	50	110.269	60.7342	1.28693	0.116993	1.57941	0.087745	38100000	226	76	5.038	4.227	5.849
130927	29031.6	0.516113	45.2	104.468	50.6366	1.7554	0.28777	2.01439	0.143885	51900000	254	44	3.276	3.072	3.48
130928	38953.9	0.637179	49.4	104.089	46.4978	1.51376	0.0917431	1.83486	0.0458716	23600000	180	108	2.406	1.655	3.158
130929	29620	0.451783	44.1	103.909	54.6399	1.14356	0.140746	1.49543	0.0175932	100000000	479	11835	3.245	2.753	3.736
130930	43262.7	0.447311	49.7	105.585	50.3178	2.11302	0.14742	2.30958	0	33500000	141	0	3.094	1.368	4.819
130981	38737.9	0.50438	57.6	105.405	52.1219	1.42907	0.174277	1.79505	0.313698	100000000	274	106	4.387	3.942	4.832
130982	72269.5	0.496658	67.3	113.556	60.9609	1.31063	0.232729	1.78834	1.13915	100000000	392	334	5.685	4.304	7.065
130983	51028.2	0.577107	59.6	115.442	62.2606	1.71381	0.268429	2.16808	2.89077	91300000	423	293	5.212	1.621	8.802
130984	29689.5	0.574223	44.7	105.289	54.7373	1.25755	0.125755	1.78571	0.440141	100000000	314	33	3.276	2.753	3.798
131022	54382.7	0.669402	59	121.079	68.1522	1.92608	0.294985	1.02377	0.728787	93200000	329	377	5.138	4.372	5.905
131023	53146	0.482848	51	112.598	60.3023	2.00104	0.155925	1.81913	0.493763	40500000	300	192	2.926	1.763	4.089
131024	50070.2	0.675739	62.8	120.528	65.7735	2.31626	0.111359	1.62584	1.4922	47500000	301	635	7.784	6.501	9.068
131025	35394.6	0.476611	51.3	108.212	59.1201	2.03362	0.290517	1.86761	0.435775	100000000	314	80	4.835	4.175	5.494
131026	34654.2	0.423781	56.7	109.299	59.962	2.34949	0.201909	1.96402	0.440529	76100000	329	100	4.838	3.158	6.519
131028	96151.7	0.823679	65.3	127.104	62.5906	3.3839	0.408401	1.92532	0.75846	23200000	206	47	6.491	3.642	9.339
131081	53976.6	0.459667	59.5	115.808	67.2407	2.43541	0.228741	2.24704	2.24704	100000000	337	212	6.984	5.97	7.998
131082	52306.4	0.696002	66.1	127.825	68.3908	1.77184	0.238317	1.50243	3.98922	100000000	680	691	5.458	3.981	6.934
131103	35083.4	0.613878	58.9			1.70548	0.426369	1.73827	0.787143	55300000	163	2	6.37	6.702	6.038
131121	31162	0.51083	47.3	109.867	56.3784	1.91466	0.0820569	2.07877	0.820569	80300000	239	78	4.838	5.543	4.133
131122	30952.3	0.500438	45.4	112.121	49.7639	1.80451	0.112782	1.76692	1.20301	35000000	199	62	3.513	3.229	3.798
131123	35759.1	0.521759	42.8	106.913	55.6199	2.09394	0.169779	1.86757	0.0565931	33300000	211	78	3.469	2.993	3.946
131124	34977.7	0.470437	44.9	106.332	52.7966	2.00314	0.0785546	2.23881	0.0785546	31400000	208	71	3.21	2.831	3.59
131125	41353.6	0.516491	52	113.767	56.5922	1.64885	0.305344	2.16794	0.70229	100000000	379	115	8.955	12.014	5.897
131126	24051.2	0.508942	48.3	107.89	56.0257	1.91269	0.135014	1.68767	0.450045	47900000	252	41	2.148	1.452	2.843
131127	35625.7	0.527793	50.5	105.782	54.0355	1.78918	0.129338	1.63828	0.495797	100000000	384	162	3.401	2.984	3.818
131128	27390.2	0.481644	45.8	104.313	50.0288	1.80333	0.170126	1.90541	0.0340252	56300000	194	105	1.612	0.862	2.362
131182	31945.2	0.490577	51.7	106.767	49.5437	1.38918	0.20734	1.47211	0.497616	94800000	241	321	2.872	3.526	2.218
140121	55712.5	0.352474	37.15	111.07	58.9146	1.19013	0.145138	1.04499	0.435414	37000000	312	6971	3.458	1.637	5.279
140122	39587.2	0.315493	37.02	113.449	52.7939	1.08949	0.077821	1.55642	0.155642	37700000	256	248	2.713	1.025	4.401
140123	27153.2	0.509968	40.7	112.576	47.4839	2.19298	0.109649	1.31579	0	28800000	197	312	3.297	2.154	4.439
140181	20795.3	0.457786	74.48	115.801	56.8863	1.94497	0.142315	0.85389	0.711575	66500000	217	0	4.089	0	8.179
140215	82433.4	0.454575	43.27			1.25745	0.198544	0.794176	0.661813	96600000	276	341	2.934	3.213	2.654
140221	26556.6	0.513276	43.86	104.12	47.4537	1.14583	0.0520833	1.40625	0.3125	22600000	235	320	1.166	0.01	2.322
140222	22949.7	0.549647	40.59	101.415	41.1534	1.18233	0.0622278	1.1201	0.311139	18300000	238	439	2.843	3.193	2.493
140223	26617.9	0.501446	32.64	104.705	45.037	1.03694	0	1.03694	0	17300000	214	112	2.636	1.892	3.38
140224	23734.6	0.602069	34.04	107.487	49.3758	0.469925	0	1.17481	0.986842	20700000	230	205	3.053	2.281	3.825
140225	20549.8	0.607194	42.34	103.068	44.5225	0.757257	0.0841397	0.757257	0.546908	25000000	254	254	2.045	1.449	2.642
140226	57212.9	0.573846	50.26	108.395	47.276	0.932994	0	1.18745	0	17100000	191	153	2.309	1.024	3.593
140321	36323.6	0.44193	46.42	110.966	58.2947	0.947093	0	1.11039	0.359242	44300000	238	130	3.549	1.242	5.857
140322	46007	0.434999	45.43	108.814	61.0857	0.818505	0.0711744	1.1032	0.711744	82900000	476	618	4.395	1.407	7.383
140404	67689.5	0.331211	42.06			0.875821	0.0312793	0.969659	0.688145	66400000	385	5330	2.18	0.547	3.813
140405	52405.8	0.274428	44.44			1.18203	0	1.30024	0	15400000	171	49	3.234	2.197	4.27
140406	57173.9	0.327426	60.28			1.27679	0.0911993	1.18559	0.0455996	29500000	363	8093	2.884	0.542	5.225
140423	83119.5	0.30091	52.78	114.743	64.604	0.615148	0.269127	1.46098	2.34525	25400000	254	190	4.298	0.796	7.8
140425	20014.2	0.62977	35.23	104.022	52.0986	0.949094	0	0.517688	0	23600000	248	362	1.079	0	2.158
140426	22914.1	0.656541	46.12	108.325	54.437	1.71386	0	0.968703	0.223547	18800000	0	0	2.757	2.062	3.453
140427	22604	0.545613	37.56	105.86	54.06	0.916285	0.0416493	0.874636	0.666389	21700000	219	377	2.652	2.892	2.412
140428	58452.3	0.279641	36.35	107.701	60.9034	0.970874	0.0669568	0.468698	0.100435	25600000	291	505	1.886	0.74	3.032
140429	38764.5	0.509847	39.25	106.59	53.2004	0.965251	0.1287	0.643501	0.19305	21900000	228	201	2.622	1.352	3.892
140430	22716.7	0.625368	44.27	105.694	50.613	1.8759	0	1.51515	0.1443	24400000	276	249	2.324	1.734	2.913
140431	86189.4	0.294228	48.47	114.197	55.5427	1.13333	0.0666667	1.6	0.533333	20600000	252	109	2.375	0	4.75
140521	111636	0.222881	45.82	118.387	58.0966	1.6285	0.0508906	0.916031	0.712468	25000000	234	141	3.303	0.789	5.817
140522	62044.6	0.377174	49.68	115.137	62.4118	1.42653	0.0570613	1.25535	1.54066	37300000	386	297	3.19	0.735	5.644
140524	21543	0.681006	44.58	110.245	56.9883	1.31836	0.146484	1.02539	0.244141	23800000	231	227	1.671	0.012	3.33
140525	72715.4	0.246913	50.39	114.4	58.5586	1.27711	0.0240964	0.53012	0.313253	27700000	0	0	2.062	1.353	2.772
140581	50614.1	0.423002	54.58	115.438	62.2207	1.63319	0.132421	1.10351	1.87597	73300000	308	261	2.828	0.662	4.994
140621	68555.5	0.546371	55.98	107.538	52.4718	1.10276	0	1.10276	0.200501	22700000	260	182	2.679	1.274	4.084
140622	29060.1	0.659474	41.29	103.558	47.7951	0.942623	0.122951	1.31148	0.245902	100000000	356	171	1.94	0.939	2.942
140623	103682	0.477919	56.04	107.351	53.4511	1.36054	0.340136	2.1542	0.226757	18100000	516	128	1.86	0	3.72
140681	65445	0.431995	61.54		19.0761	0.918221	0.143472	1.5495	1.97991	28400000	217	32	3.3	0.742	5.858
140703	32001.1	0.57273	51.8			1.24185	0.155231	1.2108	2.82521	20100000	295	227	5.405	1.772	9.039
140721	31758.2	0.531193	43.06	108.458	49.8948	0.984781	0	0.895255	1.61146	17900000	191	119	2.858	2.266	3.45
140722	38991.3	0.451028	47.48	108.07	50.5005	1.7301	0.138408	0.761246	0.692042	24500000	399	14	2.548	0	5.096
140723	47775.2	0.4378	49.16	108.039	50.6954	1.15132	0	2.05592	1.15132	17600000	240	51	2.855	0	5.711
140724	46257.3	0.362025	41.13	108.904	49.6468	1.04767	0	1.2572	0.785752	21000000	257	333	2.761	1.117	4.406
140725	62490	0.338406	43.84	110.379	59.7027	1.0978	0.0998004	1.2475	2.39521	22100000	221	119	3.28	0.719	5.841
140727	34889.8	0.570809	44.16	111.655	58.2521	1.02161	0.275049	0.982318	0.392927	66100000	549	1076	2.921	0.946	4.897
140728	25728.3	0.621011	48.62	109.78	58.5386	0.931884	0.155314	1.22032	2.30752	43300000	1138	2468	3.206	1.791	4.621
140729	94908.3	0.327507	57.6	114.632	55.678	1.74442	0.040568	2.1501	2.71805	26600000	256	263	4.353	0.577	8.13
140781	56671.7	0.332192	67.92	114.994	59.1317	1.24971	0.115714	1.94399	1.41171	72600000	274	119	4.138	0.556	7.72
140821	29030.8	0.508444	45.92	111.313	57.1755	1.88562	0.124327	1.36759	0.932449	33600000	284	121	1.811	0.643	2.979
140822	21348.1	0.507682	34.61	110.061	62.2659	1.27072	0	1.27072	0.276243	27600000	273	3562	2.253	1.652	2.854
140823	37834.4	0.415063	52.28	113.408	59.5565	1.71686	0.112581	1.4917	1.04137	32600000	278	211	2.595	1.442	3.748
140824	28392.4	0.509177	43.65	111.784	59.1313	1.32869	0.0632711	1.07561	1.32869	26900000	233	297	2.7	1.255	4.145
140825	40910.1	0.345059	46.29	111.747	56.3074	1.70092	0.106308	1.94897	0.956768	26600000	268	198	3.381	1.51	5.253
140826	27745.8	0.542998	56.5	111.312	57.1654	1.67475	0.308506	1.32217	0.352578	33900000	332	479	2.505	0.737	4.274
140827	32842.2	0.503972	53.87	114.999	54.7509	1.97169	0.0505561	1.92113	0.556117	21200000	251	771	2.961	0.725	5.198
140828	21600.5	0.487432	36.99	109.151	53.7688	1.1115	0.0694686	1.25043	0.277874	42200000	311	313	1.834	0.01	3.657
140829	25622.2	0.481614	37.45	112.128	55.2699	2.19405	0.0487567	1.60897	0.0975134	21800000	229	618	2.099	0.599	3.6
140830	27358.6	0.483793	52.05	111.495	56.1543	1.48731	0.116652	1.45815	0.0874891	25100000	236	290	2.036	0.849	3.224
140881	32130	0.505053	54.6	113.103	57.6533	1.36743	0.0506457	1.26614	1.2155	70800000	305	384	3.008	1.989	4.027
140882	63841.3	0.359443	58.45	119.004	62.4846	1.96128	0.331126	2.06317	2.62354	72000000	307	225	4.938	1.987	7.888
140921	27095.6	0.402369	45.74	107.698	53.2278	1.4433	0.257732	1.95876	0.0515464	22900000	213	209	3.662	1.58	5.744
140922	24014.8	0.654083	42.94	104.977	51.5854	0.740056	0.13876	0.925069	0.878816	27900000	0	0	2.32	1.004	3.636
140923	37949	0.365143	48.31	109.54	52.293	1.50922	0.0558971	1.39743	2.34768	44600000	355	572	2.55	0	5.1
140924	28707.9	0.430322	48.87	110.314	57.1619	1.27796	0.159744	1.83706	1.27796	21900000	277	183	2.459	0.01	4.908
140925	49628	0.395219	52.82	111.741	53.1463	1.0989	0	1.24542	0.732601	20300000	218	65	3.093	1.58	4.606
140926	29327.2	0.501186	45.3	107.735	45.2644	1.08969	0	1.25733	0.670578	16700000	221	90	2.993	3.114	2.873
140927	40942.6	0.478377	45.1	107.969	47.5742	0.923483	0.131926	1.05541	0	14600000	170	31	1.961	0	3.922
140928	30750.1	0.784357	51.22	108.281	53.2545	1.49701	0	1.0978	0.199601	14200000	187	151	3.469	1.898	5.04
140929	48105.2	0.646335	52.02	113.47	48.6764	1.0101	0	1.8759	0.4329	14500000	0	0	2.65	0.011	5.29
140930	88066.9	0.337916	53.33	112.942	54.4196	1.94332	0.242915	2.10526	0	18500000	228	39	3.876	1.023	6.73
140931	58060.4	0.335003	46.8	111.712	45.7856	1.17892	0.0693481	2.08044	0.416089	15800000	226	504	3.339	0.77	5.908
140932	46753.1	0.406043	50.88	105.351	40.5482	0.953678	0	1.22616	0	4940000	197	151	1.7	0	3.401
140981	34659.4	0.395524	56.47	110.97	51.5198	0.893936	0.0966417	1.25634	1.32882	68400000	277	109	2.801	0.899	4.703
141021	50921.7	0.294292	44.14	113.245	63.5696	1.56971	0.138504	1.56971	1.52355	21300000	224	187	2.569	0.505	4.634
141022	27006.3	0.599195	42.5	113.585	61.1945	1.24905	0.189251	2.30886	0.757002	23200000	197	90	2.474	0.018	4.93
141023	29569.7	0.428584	44.37	109.366	57.7397	2.23214	0.0469925	1.52726	0.822368	29100000	235	397	3.62	2.553	4.687
141024	23753.1	0.476467	45.75	110.201	63.2379	1.63061	0.109752	1.53653	1.86579	46200000	548	910	1.919	0.321	3.516
141025	62645.5	0.288981	45.23	109.978	58.6055	2.00501	0	1.62907	1.25313	60200000	222	493	2.349	0	4.699
141026	84454.2	0.234384	44.88	110.644	53.9321	1.85185	0.132275	1.5873	0	14300000	197	221	2.569	0	5.138
141027	41964.9	0.34749	42.81	106.346	52.6308	2.32794	0	1.31579	0	2340	170	152	1.835	0.007	3.662
141028	26243.7	0.384863	40.34	109.096	57.5611	1.14416	0	1.60183	0.343249	41200000	257	332	1.631	0	3.262
141029	63594.5	0.225742	41.42	110.239	61.1587	1.73997	0	1.40164	1.44998	19200000	223	330	1.913	0	3.826
141030	18061.3	0.595779	47.78	109.536	52.1725	0.957854	0.191571	1.53257	0.191571	14400000	241	43	1.903	0.014	3.791
141031	20508.6	0.621753	47.29	109.642	65.0187	2.29759	0	1.53173	2.84464	21900000	365	178	3.079	1.797	4.361
141032	21172.1	0.612102	45.24	108.869	50.0236	1.002	0	1.60321	0	13500000	183	120	1.431	0	2.862
141033	96189.3	0.190105	49.44	109.293	59.6467	1.5674	0.104493	1.4629	0	1240000	202	166	2.464	0	4.928
141034	21375.5	0.675519	47.78	103.435	44.5744	1.72084	0.0956023	0.956023	0.0956023	15000000	184	31	1.481	0	2.963
141081	44673.6	0.738728	68.51	122.512	64.8579	1.51221	0.465297	2.71423	5.19581	69000000	283	364	6.603	2.112	11.095
141082	29195.5	0.447963	66.93	112.039	62.53	1.42857	0.14652	2.05128	1.61172	60900000	221	88	4.333	1.554	7.113
141102	30092.2	0.635369	82.55	115.441		0.744961	0.153374	2.2787	6.85802	26300000	404	4888
141121	20106.8	0.482178	42.06	109.558	57.8854	0.885668	0.0536769	1.52979	0.322061	33100000	282	47	2.253	0.795	3.711
141122	40314.2	0.275245	55.07	112.459	58.4486	1.14638	0.176367	1.67549	1.0582	21200000	233	3264	4.005	2.032	5.977
141123	61673	0.240877	45.01	107.02	40.4471	0.653951	0.217984	0.926431	1.90736	66000000	330	275	1.343	0.003	2.683
141124	22541.7	0.457712	38.01	102.115	40.713	0.506714	0.152014	0.836078	0.912085	44000000	408	164	2.097	1.997	2.196
141125	71025	0.282467	45.97	108.554	51.4537	0.9375	0.0347222	1.42361	2.84722	41700000	262	71	2.815	0.009	5.621
141126	15300.7	0.722917	48.48	106.019	48.8507	0.826446	0	0.516529	1.8595	16400000	194	157	1.551	0	3.101
141127	33211.9	0.313226	40.57	105.06	49.8926	0.404585	0.134862	1.34862	2.42751	23600000	286	212	2.973	2.541	3.405
141128	44886.3	0.242213	40.75	104.539	44.7156	1.1535	0	1.1535	1.24224	15900000	197	124	2.351	1.167	3.535
141129	77633	0.209779	63.44	111.859	54.0326	1.58845	0.216606	1.58845	3.10469	18200000	219	660	3.807	0	7.613
141130	58179	0.249763	45.82	109.155	55.2295	2.09864	0	1.9937	0	23400000	199	4	4.91	1.186	8.635
141181	66994.6	0.353764	69.63	116.303	61.327	1.11041	0.188561	2.68175	1.82275	82300000	337	65	5.135	1.339	8.93
141182	50242.6	0.377379	49.94	109.845	60.8896	0.858685	0.171737	1.88911	0.834151	72400000	252	134	3.729	1.403	6.055
150121	71543.1	0.440419	62.1	111.965	52.7684	2.66059	0.266059	1.40631	1.74838	19500000	171	4607	2.542	0.539	4.544
150122	89410.3	0.418843	37	107.313	44.8409	1.92539	0.240674	1.32371	0	18600000	241	60	1.961	0.014	3.908
150123	107434	0.39449	40	107.48	42.9713	2.52308	0.246154	1.47692	0.861538	19100000	231	183	3.429	1.319	5.538
150124	76479.8	0.516195	45.75	102.63	36.7207	2.34681	0	1.82529	0	32800000	198	127	1.297	0.01	2.584
150125	52794.6	0.578116	22.56	104.763	29.1619	1.98123	0	2.39833	0.208551	18900000	213	20	1.48	0.008	2.952
150221	68124.3	0.460073	48.14	105.869	35.4083	0.968829	0	1.26369	1.34794	17100000	0	0	1.899	0.01	3.789
150222	48160	0.330459	38.63	106.131	28.4483	1.26476	0.084317	1.34907	0.590219	15500000	0	0	1.229	0.016	2.443
150223	132262	0.311104	48.63	107.611	30.67	1.43678	0.143678	1.14943	0.287356	4760000	0	0	1.615	0	3.23
150421	38453.5	0.530834	42.91	99.8425	40.8741	0.956739	0.0831947	1.78869	0.0415973	18100000	288	29	2.443	1.316	3.569
150422	43077.7	0.485617	35.84	99.4083	39.4349	1.04505	0.252252	1.54955	0	23800000	277	108	2.031	0.807	3.255
150423	37371.2	0.53875	53.7	103.079	42.626	0.967742	0.129032	1.35484	0.0645161	100000000	257	70	2.097	0.01	4.184
150424	42101.3	0.503155	46.2	103.859	42.0116	1.23192	0.0535619	1.44617	0	16600000	218	160	2.675	1.186	4.164
150425	64318.2	0.34787	52.54	104.707	36.1133	1.28963	0.268673	1.93444	0.107469	24000000	422	544	2.621	1.217	4.026
150426	41250.9	0.453399	60	98.7699	38.4214	0.419162	0.0598802	1.70659	0.0898204	22200000	0	0	1.705	0.9	2.511
150428	31626.7	0.50431	64	103.845	48.2184	1.14155	0.304414	1.75038	0.152207	21300000	0	0	1.62	0.64	2.6
150429	31413.1	0.51415	30.57	99.9737	43.9525	1.46573	0.0825764	1.71346	0	22700000	246	264	1.482	0.521	2.444
150430	31252.7	0.48411	44.3	99.0845	42.0411	0.824604	0.0668598	1.91665	0.156006	25900000	262	73	1.335	0.54	2.129
150521	32219.7	0.386485	37.81	97.1109	38.7095	0.725726	0	1.25125	0	4380000	137	7	1.69	1.613	1.767
150522	37974.5	0.435068	34.1	99.1979	39.0991	0.497822	0.0622278	1.02676	0.248911	11800000	175	13	1.101	0	2.202
150523	40609.4	0.433645	39.2	98.8794	44.4589	0.67007	0.0957243	1.69113	0.159541	16200000	210	123	2.304	1.885	2.724
150524	35512.9	0.576897	64.3	99.8209	43.3977	0.794176	0	1.7869	0	100000000	193	34	1.235	0	2.469
150525	33037.6	0.456085	42.4	100.184	46.9557	0.639488	0.133227	1.57208	0.213163	28700000	150	0	1.695	0.798	2.593
150526	52184.3	0.395814	50.15	101.878	41.6312	0.794281	0.0794281	0.913423	0	19700000	735	0	2.11	1.364	2.856
150581	103554	0.253011	100	113.921	53.5375	0.865177	0.432588	2.16294	0	55400000	243	68	4.951	0	9.902
150602	124108	0.633251	95.13	116.868		1.77638	0.296064	1.49774	5.43365	40900000	219	133
150621	98189.3	0.426065	57.37	108.327	45.7931	1.27815	0.152161	2.67803	2.95192	100000000	317	226	2.897	1.238	4.555
150622	228299	0.299518	69.39	112.766	57.2114	1.50334	0.0556793	1.80958	4.8441	35600000	395	400	3.573	0.003	7.143
150623	145955	0.301552	61.21	114.661	46.0201	1.726	0	3.34412	1.2945	21300000	49	0	3.55	0	7.1
150624	221487	0.243035	75.53	113.986	54.6495	1.90535	0.184388	3.1346	5.03995	22700000	0	0	4.185	1.221	7.15
150625	113114	0.376366	57.55	112.134	41.8654	1.44404	0	1.7148	1.5343	24700000	230	729	2.524	0.008	5.039
150626	194912	0.255168	61.24	118.049	57.1147	1.13493	0.189155	2.33291	3.21564	25800000	303	189	4.601	0.995	8.207
150627	295081	0.302952	72.39	118.594	57.2003	1.73387	0.120968	1.85484	2.78226	15700000	311	346	4.425	0.687	8.163
150702	49731.2	0.737789	96.46	116.408		1.26027	0.356164	1.83562	3.75342	26800000	1707	3718
150721	37319.5	0.401638	28.67	102.566	41.3442	0.659426	0.155159	1.9007	0.0775795	22100000	361	599	1.215	0	2.43
150722	37278.8	0.329067	27.12	101.758	39.3452	0.961538	0.0874126	1.31119	0	11600000	0	0	2.436	1.922	2.951
150723	37650.1	0.534478	81	106.652	36.3435	1.89655	0	1.03448	0	9000000	203	42	2.309	0.862	3.756
150724	75781.2	0.363749	83.61	114.546	45.9678	1.13395	0.212615	0.637845	0.708717	10400000	115	16	2.7	0.02	5.38
150725	179982	0.168396	44	108.414	39.16	1.3834	0	0.395257	0	81000000	273	17	4.135	2.272	5.999
150726	66143	0.467975	43.5	105.592	26.7942	2.43243	0	0.810811	0	10200000	0	0	2.109	0	4.218
150727	143814	0.189508	44.02	111.037	30.7483	1.04167	0	0.520833	0	36000000	0	0	2.029	0.016	4.042
150781	98762.3	0.721472	100	113.052	48.7406	1.3289	0.398671	2.45847	3.52159	100000000	252	82	5.103	1.757	8.45
150782	41421.6	0.627616	90.99	108.472	41.9451	1.13105	0.0780031	1.36505	0.468019	62200000	203	61	3.411	2.006	4.817
150783	50093.8	0.348338	49.4	104.527	40.7858	1.00345	0.188147	2.0069	2.06961	63500000	218	434	1.897	0.005	3.789
150784	59262.9	0.468364	71.8	110.494	32.8136	1.89781	0	1.16788	0	57700000	177	106	2.239	0	4.479
150785	44830.1	0.650929	80.84	105.625	30.4524	1.82073	0	1.68067	0	56200000	325	456	3.067	0.012	6.121
150802	51025.4	0.522907	70.11	114.471		1.16798	0.188939	0.996221	3.45242	27200000	428	610
150821	46694.8	0.544251	45.38	109.568	47.7949	1.20107	0.088968	1.51246	1.15658	18600000	48	0	2.381	0.874	3.887
150822	60864.7	0.379417	48.8	108.489	44.8375	1.44124	0	1.10865	1.10865	14300000	0	0	2.249	0.031	4.467
150823	53272.3	0.39853	47.4	107.843	42.8683	1.1249	0.0387898	1.82312	1.04732	21900000	353	19	3.202	0.014	6.39
150824	87691.6	0.387133	53.4	109.063	40.1446	0.891266	0.26738	3.0303	0.26738	16900000	244	20	2.405	0.915	3.895
150825	133247	0.215539	62.41	113.544	42.3215	1.2987	0.185529	2.04082	1.2987	14300000	196	25	2.351	0	4.702
150826	50790.4	0.433677	47.7	105.988	47.8322	0.919118	0.0919118	1.28676	1.28676	17200000	0	0
150902	49596.9	0.575961	90	115.707		0.917431	0.329334	2.6582	0.893907	22300000	739	71
150921	59071.3	0.332936	48.5	104.041	29.1202	1.28505	0	1.0514	0	13500000	0	0	1.309	0.007	2.612
150922	48697.6	0.353338	66.3	104.947	28.8992	1.15425	0.104932	2.41343	0.524659	12000000	0	0	2.627	2.544	2.711
150923	33650.9	0.506091	43.21	100.835	25.166	0.690052	0	1.72513	0.0575043	12800000	255	0	1.227	0	2.455
150924	33706.2	0.567151	47.8	99.4517	27.8108	0.714711	0.0595593	2.02501	0	14800000	260	17	2.255	1.955	2.555
150925	40552.5	0.433101	34.84	99.2439	25.7409	1.00756	0.0839631	1.00756	0.251889	14000000	221	23	1.087	0.005	2.17
150926	62204.4	0.377597	31.08	106.971	39.1065	1.67732	0.159744	0.319489	0.0798722	1180	0	0	1.364	0.018	2.71
150927	57521.7	0.358745	30.53	97.3173	23.9784	1.50987	0.232288	0.813008	0	10300000	128	22	1.087	0.005	2.17
150928	63244.7	0.324194	43.94	103.595	27.3887	1.35135	0	1.35135	0.289575	10000000	0	0	1.017	0.011	2.023
150929	45545.3	0.413752	51.6	102.996	29.469	0.927357	0.0772798	1.93199	1.46832	28000000	427	49	2.935	3.192	2.679
150981	43721.5	0.39143	59.41	104.715	35.3534	0.922131	0.102459	0.922131	0.512295	54800000	219	236	3.078	2.906	3.249
152201	49574.2	0.519805	93.51	115.925	58.1603	1.1236	0.140449	2.41573	2.35955	69200000	257	183	5.191	1.957	8.426
152202	59987.3	0.674663	88.74	106.238	42.1498	2.78638	0	1.23839	0.619195	57000000	285	261	2.101	0	4.201
152221	33463.2	0.351913	26.1	104.463	45.4855	1.40154	0.0700771	0.770848	0.140154	10900000	171	19	2.836	2.87	2.802
152222	31281.1	0.397651	44.51	99.9875	39.03	1.15718	0	1.83221	0.433944	11700000	218	13	1.006	0.003	2.008
152223	30580.5	0.392567	40.28	96.6452	41.7921	0.920051	0.0317259	1.36421	1.04695	16900000	316	239	1.911	1.196	2.626
152224	30552.5	0.345155	31.46	99.8051	42.5023	1.35931	0.135931	1.72179	0.271862	15500000	190	526	1.301	0.007	2.595
152501	87401.1	0.848906	97.3	115.618	53.5365	1.05541	0.263852	3.16623	0	74100000	203	45	5.818	2.905	8.731
152502	60967.1	0.565196	92.22	119.812	60.016	0.885714	0.428571	3.2	3.77143	70500000	276	119	6.288	1.512	11.064
152522	90500.3	0.407519	52.64	110.606	40.9683	1.03627	0	1.5544	0	100000000	178	17	2.348	0.021	4.674
152523	78076.2	0.398592	52.81	106.119	35.5397	1.19048	0.892857	1.78571	0	11900000	0	0	2.763	0.013	5.512
152524	66852.4	0.414513	66.03	110.795	40.2916	1.60256	0.160256	1.44231	0	100000000	243	74	2.539	0	5.079
152525	128744	0.312558	54.65	112.75	41.186	1.84136	0.283286	3.96601	0	77500000	189	37	2.751	0.01	5.492
152526	128937	0.19494	60.25	113.104	46.6045	1.10775	0.100705	1.81269	0.60423	73900000	178	112	3.208	0.021	6.394
152527	39679.7	0.460391	39.28	104.784	30.7279	0.639854	0.182815	2.10238	0	15200000	288	38	2.421	1.87	2.971
152528	80641.6	0.363553	65.75	102.826	29.3544	1.09489	0	2.91971	0	30900000	366	13425	2.433	0.032	4.834
152529	62216.3	0.486981	45.02	103.081	31.2294	1.16279	0	2.7907	0	13300000	0	0
152530	82626.6	0.340283	29.9	110.21	41.5898	0.858369	0.143062	2.57511	0.143062	26600000	325	113
152531	45505.2	0.417986	53.13	106.451	47.2523	0.48216	0.192864	2.98939	1.83221	14700000	277	127	3.258	1.418	5.099
152921	135128	0.346463	62.1	117.935	59.6113	1.75439	0.396152	2.54669	6.73458	100000000	430	65	5.617	1.684	9.551
152922	86015.9	0.49839	69	113.629	43.7928	3.53982	0.442478	1.32743	1.76991	100000000	187	23	3.495	0.072	6.918
152923	103490	0.681437	34.94	126.065	54.4475	2.51397	0.27933	1.95531	5.30726	100000000	567	1315	3.303	0.028	6.577
210115	47924.1	0.445371	42.79			1.6962	0	1.77215	0.0759494	19800000	166	6	3.037	2.897	3.178
210123	40093.2	0.427418	35.39	103.148	40.1414	1.18534	0.143678	1.04167	0.0718391	22400000	231	173	1.636	0.041	3.231
210124	54144.5	0.549219	29.65	102.576	40.5771	1.40804	0.205339	1.73071	0.205339	26300000	232	201	2.721	2.368	3.075
210181	42092.3	0.465346	64.27	104.27	47.3947	1.30835	0.053041	1.39675	0.406648	71900000	278	87	2.216	1.377	3.055
210214	53767.9	0.356851	49.73			1.1434	0.158806	1.5563	0.206448	33000000	426	9746	3.376	2.34	4.412
210224	125161	0.372551	72.51	110.42	50.3635	1.49701	0	1.49701	0	21700000	373	1593	4.692	3.564	5.819
210281	93384.9	0.410959	50.5	111.44	56.0195	1.44113	0.219834	1.96629	0.525159	87300000	236	488	3.394	2.013	4.774
210283	66627.4	0.384174	46.46	105.698	44.1037	0.956229	0.13468	1.52189	0.323232	100000000	268	355	2.978	2.18	3.776
210321	47844	0.458197	21.5	102.253	47.0359	1.16356	0.232713	1.62899	0.0664894	17100000	247	510	2.532	1.691	3.374
210323	33602.1	0.566482	39.34	101.273	46.7353	1.16223	0.0968523	1.477	0.0484262	17700000	582	3859	3.765	3.968	3.562
210381	51690	0.570605	71.27	108.844	58.8855	1.32971	0.121734	1.83538	1.31098	91500000	350	639	3.736	3.062	4.411
210421	35449.8	0.227443	15.3	91.5335	41.2539	1.20337	0	0.240674	0	11700000	0	0	0.565	0.011	1.119
210422	24131.7	0.517093	39.76	101.632	36.4246	1.51864	0	0.966406	0.368155	10200000	171	158	1.935	0.651	3.219
210423	23237.8	0.488817	45.98	103.968	40.8057	1.04646	0	1.33947	0.125576	8940000	178	109	3.053	2.477	3.629
210521	52533	0.512949	60.14	104.349	43.214	1.12603	0.0433088	1.42919	0.259853	25600000	0	0
210522	42765.8	0.55001	45.19	103.718	36.079	1.13043	0.0869565	1.6087	0.0869565	10500000	132	97	2.239	0.951	3.526
210624	28602.7	0.460834	61.46	100.379	36.5154	1.40466	0.0597729	1.70353	0.83682	11800000	149	60	3.402	3.673	3.131
210681	37433.2	0.443152	52.94	108.031	52.7482	0.844179	0.105522	2.12803	0.562786	71500000	306	104	3.521	2.483	4.558
210682	34907.4	0.507394	52.02	105.145	42.0214	1.34214	0.149127	1.95995	1.02258	65800000	220	158	2.875	2.106	3.644
210726	25980.4	0.463272	38.25	99.9147	39.3142	1.32979	0.0664894	2.43794	0.155142	18300000	264	568	2.109	0.993	3.225
210727	31782.7	0.41103	30.19	100.94	35.8916	1.37255	0.0326797	1.40523	0	38400000	288	501	1.696	0.666	2.727
210781	35116.2	0.449633	36.27	103.423	39.8347	1.26061	0.145455	1.74545	0.121212	58800000	244	116	2.275	1.138	3.411
210782	24934.8	0.48937	31.25	98.3637	45.5127	1.89439	0.118399	1.53919	0.402557	56800000	232	139
210881	28277	0.448903	47.2	101.387	43.5022	1.32308	0.035759	1.46612	0.71518	61800000	218	312	2.912	2.656	3.168
210882	45267.4	0.441908	53.43	106.27	53.3711	1.30127	0.065887	2.20721	1.46599	64400000	228	252	3.429	2.584	4.273
210921	26876.5	0.420842	24.19	98.0364	44.3093	1.00788	0	0.769654	0.219901	30500000	0	0	2.101	2.263	1.938
210922	31847.5	0.390867	13.24	103.282	38.6128	0.959233	0.059952	1.55875	0.569544	17000000	232	221	2.062	1.294	2.83
211021	36104.8	0.409248	31.14	101.883	46.2995	0.886858	0.0268745	0.833109	0.456866	20600000	179	210	2.176	2.018	2.335
211081	42462.5	0.442788	39.44	103.738	45.9996	0.958827	0.0282008	1.46644	0.902425	60100000	248	148	3.698	4.114	3.281
211104	64802.1	0.339598	80			1.46641	0.0473037	1.41911	1.01703	17300000	0	0	3.268	1.463	5.073
211122	85490.2	0.279087	27.78	104.375	50.4825	1.25448	0.0448029	1.47849	0.0896057	15500000	187	340	2.417	2.016	2.817
211221	34361.6	0.424605	16	110.048	47.9849	1.10974	0.154131	0.709001	0	36100000	155	127	2.659	2.794	2.523
211223	21985.5	0.428714	30.98	99.24	33.3848	1.19947	0.0444247	1.33274	0.0888494	14500000	208	173	2.496	2.29	2.703
211224	18719.6	0.405772	27.66	97.1129	43.3073	0.618151	0.0561956	1.19416	0.238831	19900000	240	236	1.915	1.544	2.287
211281	47548.6	0.333154	86.9	107.306	45.2109	1.06744	0.291121	1.6982	0.388161	31100000	187	137
211282	22254	0.471761	54.32	104.842	42.4159	0.737687	0.108483	0.824474	0.19527	70600000	320	105	2.551	1.268	3.834
211321	24283.4	0.456011	25.84	91.5922	37.5579	0.889988	0	0.494438	0	100000000	0	0	1.51	2.129	0.891
211322	24699.8	0.475524	38.4	98.4845	46.2313	0.899517	0.0877578	1.31637	0.197455	24400000	245	286	2.161	1.072	3.249
211324	27773.3	0.454147	18.74	98.2534	40.1368	0.693441	0.115574	1.35799	0.375614	7370000	184	212
211381	26963.7	0.451913	40.55	100.786	43.1311	0.977273	0.0454545	1.70455	0.340909	63500000	259	217	2.573	1.905	3.241
211382	25764.8	0.523205	19.7	101.741	50.6727	0.795118	0.0554734	1.55325	0.813609	63500000	259	51	2.145	0.797	3.494
211421	30120.6	0.434237	35.54	103.739	48.87	1.44689	0.29304	1.37363	0.512821	23300000	268	230	2.134	0.536	3.732
211422	17558.8	0.564935	13.43	96.1397	38.0013	1.191	0.0220556	1.03661	0.0220556	17000000	227	156	1.001	0.024	1.979
211481	26697.9	0.55233	26.6	111.12	54.0778	1.28493	0.101978	0.958597	1.44809	80400000	250	173	5.448	4.848	6.049
220113	40324.2	0.528688	25.9	102.581		0.77193	0.298246	1.08772	1.26316	19800000	166	6
220122	28987.2	0.448686	39.6	99.4953	48.7499	0.622622	0.0345901	1.14147	0.576502	32000000	326	306	1.964	1.708	2.22
220182	26507.8	0.496495	39.02	96.5713	45.5478	0.526253	0.107643	1.01662	0.358809	68600000	418	619	1.962	1.257	2.667
220183	33952.9	0.53225	40.8	100.908	44.9981	0.390399	0.101215	1.28687	0.621747	72000000	286	565	2.048	1.256	2.841
220221	17037.4	0.527952	53.92	106.797	49.0247	0.636774	0	0.849032	0.424516	22200000	214	232	2.294	1.425	3.163
220281	21546.4	0.536717	41.65	105.052	48.7701	0.766834	0.0479272	0.886652	0.311526	64100000	239	197	2.865	2.149	3.581
220282	22626.3	0.482433	55.88	104.353	48.7339	0.527704	0.0479731	1.36723	0.0959463	62800000	258	253	3.227	2.774	3.68
220283	18924.1	0.460799	50.44	101.648	43.7278	0.614618	0.0166113	0.980066	0.0332226	71800000	463	722	1.466	0.403	2.53
220284	23718.6	0.483231	43.43	103.422	46.7901	0.814785	0	1.07313	0.298092	77000000	270	24	2.28	1.184	3.377
220322	26384.8	0.387223	25.83	96.6221	52.8079	0.558451	0.0558451	0.856292	0.130305	24100000	253	197	1.688	1.21	2.166
220323	27209.1	0.484334	19.9	98.4502	51.1048	0.482073	0.0602591	0.512202	0.572462	12900000	212	9	1.451	0.73	2.172
220381	35236.8	0.519284	23.91	102.625	51.1902	0.719007	0.127566	1.07851	0.591441	84100000	301	592	2.329	1.616	3.042
220382	27430.6	0.439221	48.4	102.481	51.1549	0.786658	0	1.73065	0.094399	57700000	239	309	2.392	1.264	3.521
220421	40227.5	0.615928	35.9	104.192	50.2826	0.390371	0.0325309	1.3663	0.0325309	16700000	270	52	3.341	3.098	3.584
220422	38254.6	0.620741	20.72	93.8054	46.8619	0.618921	0	0.618921	0	14700000	0	0	2.283	2.785	1.781
220521	26617.7	0.527366	37.25	105.008	48.7517	0.895141	0	0.852515	0.0426257	31100000	0	0	2.461	1.644	3.278
220523	22183.1	0.517744	44.51	103.516	48.985	0.893132	0.0307977	1.2627	0.123191	22300000	253	167	2.347	1.308	3.386
220524	17190.3	0.548241	60.34	103.141	48.1499	0.644258	0.0840336	0.616246	0.168067	18200000	226	115	2.751	2.111	3.391
220581	56715.3	0.531146	75.6	108.532	53.9259	0.647948	0.157078	1.06028	0.824661	34100000	369	510	3.65	3.02	4.279
220582	26059.6	0.705923	41.73	107.451	51.3959	0.52108	0.236855	1.23164	0.0473709	20500000	407	349	3.349	2.406	4.293
220605	58436.9	0.68444	78.32	103.069		1.51844	0	1.30152	0.289226	17700000	0	0
220621	53548.3	0.585923	72.18	109.975	58.9117	0.828348	0.276116	2.30097	1.05844	8630000	298	161
220622	57831.2	0.602125	58.22	106.455	43.6883	0.368664	0.0921659	1.65899	0.829493	17000000	268	185	4.245	2.967	5.524
220623	58242.5	0.631263	60.92	108.076	36.8999	1.37221	0	3.94511	0	12000000	212	140	3.816	2.659	4.972
220681	67193	0.619771	66.86	108.281	46.3185	0.657354	0.0821693	1.47905	0.328677	58600000	326	213	2.841	0.577	5.104
220721	34774.1	0.471319	53	101.153	47.6113	0.95729	0.0981836	0.859107	0.95729	10700000	148	15	2.864	1.869	3.858
220722	31019.7	0.511526	40	96.3214	43.7492	0.553465	0.15497	1.39473	1.35045	20000000	244	236	1.072	0.006	2.138
220723	32328.1	0.49323	53.56	99.9304	45.5011	0.632296	0	1.70233	0.291829	18600000	198	154	2.217	1.643	2.792
220781	30408.8	0.52892	24.02	95.8249	42.3048	0.420964	0.0841928	1.24184	0.968217	23000000	137	73
220821	36270.1	0.502907	44	101.615	48.8099	0.689972	0.0919963	2.11592	1.01196	14200000	201	153	1.708	0.009	3.407
220822	27577.6	0.586978	35.48	100.669	43.3243	0.852273	0.106534	1.49148	1.13636	17300000	239	175	2.095	1.033	3.158
220881	28352.6	0.579238	31.44	100.886	49.5569	1.26912	0.130166	2.01757	0.520664	58500000	201	74	2.158	1.491	2.825
220882	33531.7	0.545116	47.46	101.085	44.1918	0.738007	0	2.25092	1.03321	60500000	242	93	2.289	1.501	3.078
222401	46633.8	0.633159	89.53	119.009	71.1338	0.612156	0.306078	1.07856	2.79843	91500000	488	247	7.565	4.893	10.236
222402	28948.4	0.650146	82.3	110.272	40.9802	1.05634	0	1.76056	0	56000000	219	139	2.168	0.034	4.302
222403	33580.6	0.544842	60.88	108.948	62.0992	0.535032	0.101911	1.04459	1.55414	86100000	295	200	3.052	1.07	5.034
222404	39055.7	0.431175	78.62	113.346	54.1277	0.710109	0.0417711	2.00501	0.459482	66300000	384	9130	5.19	2.573	7.807
222405	23196	0.636111	74.25	107.698	39.792	0.541377	0	0.850735	0.464037	58600000	209	44	2.731	2.378	3.084
222406	27734.8	0.593146	62.04	107.376	37.2667	0.59778	0	1.45175	0	57400000	211	80	1.574	0.005	3.142
222424	31082.8	0.577836	64.26	106.651	44.7978	0.893389	0.0595593	1.48898	0.119119	17000000	227	121	2.528	1.302	3.755
222426	31229.8	0.540279	59.3	110.221	52.6794	1.0467	0	2.17391	0.161031	24900000	243	418	3.228	2.101	4.354
230111	12990.2	0.482964	20	113.333		0.948052	0.233766	0.831169	2.37662	38900000	208	94
230112	46300.3	0.737898	40.78	106.59		0.89946	0.259844	1.3392	0.739556	17800000	201	39
230113	37229.5	0.382389	25.32	103.538		0.709891	0.110428	1.46711	0.268181	33200000	456	2658
230123	42431.6	0.649857	24.7	100.18	36.6804	0.929152	0.0774293	1.08401	0.193573	28400000	315	47	2.134	1.073	3.195
230124	33912.7	0.461872	45.4	104.332	37.7716	1.46899	0.054407	0.816104	0.54407	20000000	300	122	2.91	2.142	3.679
230125	39563.9	0.667068	20.67	99.2653	40.3938	1.03534	0.202566	1.41796	0.855278	2130000	360	383	2.329	1.935	2.724
230126	28067.3	0.583971	15.6	96.5337	36.5833	0.713606	0.118934	0.903901	0.237869	33500000	0	0	1.356	0.568	2.144
230127	45603.5	0.62203	65.8	97.2297	39.8831	1.02157	0	0.681044	0.0567537	19300000	232	63	1.307	0.007	2.606
230128	47875.9	0.573692	45.3	101.545	34.2265	1.16796	0	1.33482	0.166852	17700000	244	241	2.159	0.768	3.549
230129	35039.5	0.609503	41.48	102.581	34.9213	0.711549	0.109469	1.47783	0.109469	24700000	247	335	2.349	1.371	3.327
230183	38665.2	0.534727	50.57	105.026	44.1968	1.20846	0.151057	1.57531	0.517911	100000000	322	1005	2.778	2.018	3.537
230184	38808.7	0.509707	22.71	101.909	44.0476	0.717538	0.165586	0.910722	0.124189	80600000	400	533	2.521	2.2	2.842
230221	27653.8	0.301465	27.76	97.1046	38.0634	0.796524	0.0965484	1.11031	0.0482742	20900000	276	244	1.195	0	2.389
230223	20124.1	0.415991	19.18	96.7999	27.2771	0.90421	0.0565131	1.01724	0.0847697	29800000	247	71	1.082	0.01	2.155
230224	24505.6	0.431484	36.04	101.408	41.9651	1.00321	0	1.40449	0.0802568	23500000	240	223	2.15	1.359	2.942
230225	29674.4	0.334221	32.36	99.8902	44.3444	0.798057	0.0346981	1.66551	0.0693963	19700000	251	55	1.41	0.002	2.818
230227	31520.4	0.361769	43.89	99.3227	34.9835	0.982143	0.0892857	0.982143	0.133929	17400000	0	0	2.589	2.454	2.724
230229	25341.2	0.430485	21.93	98.0383	31.3134	0.745098	0.0392157	0.980392	0.0392157	16700000	277	30	1.099	0	2.198
230230	32978	0.339869	21	97.785	30.273	0.828025	0.0636943	1.21019	0.127389	14400000	185	337	1.992	1.69	2.293
230231	21980.1	0.437757	14.46	95.9971	27.7275	0.780142	0.035461	1.34752	1.06383	18300000	271	153	0.96	0	1.92
230281	26694.7	0.405375	41.84	98.6652	34.6635	0.869764	0.0228885	1.46487	0.0686656	72000000	246	134	2.357	2.094	2.619
230321	40375.3	0.460405	32.58	101.838	42.3244	0.896649	0	0.707881	0	20100000	194	177	2.694	2.314	3.073
230381	57603.4	0.258522	69.4	110.518	52.4607	0.970511	0.0746547	2.053	0	62300000	246	139	3.241	0.968	5.514
230382	40550.3	0.440103	47.85	107.594	52.2605	0.678266	0.147449	1.59245	0.0294898	74200000	252	484	3.215	1.726	4.703
230421	46475.7	0.408649	66.76	113.374	46.7481	1.26152	0.0970403	3.10529	0.0970403	13400000	205	973	3.031	0.678	5.384
230422	41553.4	0.355973	49.1	105.249	43.4188	1.78827	0.0715308	2.00286	0.500715	12400000	185	27	3.361	2.466	4.255
230521	28339.6	0.476717	42.66	103.189	47.8071	0.943009	0.0410004	1.39401	0.246002	16800000	202	34	3.013	1.186	4.84
230522	39445.7	0.485617	96	113.137	46.3151	1.6815	0.098912	2.17606	0	28800000	200	39	4.59	1.739	7.441
230523	35727.2	0.279561	41.74	107.835	44.9836	1.3277	0.1207	1.11648	0.2414	18100000	262	113	2.889	1.214	4.563
230524	48548.4	0.279826	87	111.763	42.1999	1.53257	0	1.14943	0.0766284	16800000	202	42	2.974	1.224	4.724
230621	42973.7	0.331784	25	100.296	42.9987	0.718954	0.0326797	2.02614	0.359477	19000000	53	0	1.39	0.005	2.774
230622	31301.4	0.388271	39.78	102.276	41.9396	1.27157	0.060551	2.60369	0.635786	20500000	223	204	2.59	2.034	3.146
230623	32340.3	0.430333	34.58	100.878	42.3844	0.679916	0.0523013	2.61506	0.209205	28400000	185	58	1.413	0.011	2.814
230624	50237.7	0.432575	38.9	103.772	37.5968	1.25439	0.150527	2.30808	0.301054	13000000	190	20	2.389	1.366	3.412
230722	43492.2	0.405578	55.86	107.122	38.7711	1.06195	0	2.30088	0	11700000	198	19	4.419	1.681	7.156
230723	42851.8	0.278383	38.9			1.20482	0	0.60241	0	1460000	0	0
230724	36310.8	0.329772	47.38			0.643087	0.160772	1.28617	0	5740000	0	0
230725	27998.4	0.316996	100			0.693241	0.17331	1.21317	0	3180000	0	0
230726	20879.4	0.573806	93.29			0.723764	0.120627	1.93004	0.120627	7350000	180	0
230781	35468.4	0.29207	71.81	106.797	48.8203	1.23894	0.221239	2.12389	0.486726	66300000	272	78	3.041	1.722	4.361
230822	37847.9	0.299093	33.15	104.097	44.0555	1.01081	0.0348554	1.70791	0.627396	18400000	264	80	2.413	1.842	2.984
230826	43735.6	0.256966	46.76	102.09	46.706	1.16518	0.13708	1.30226	0.13708	13400000	188	160	2.726	0	5.452
230828	37558.1	0.316024	49.43	102.772	44.8201	1.15141	0.0575705	1.61197	0.115141	15300000	206	103	2.009	0.968	3.051
230881	59078.3	0.330683	67.9	110.869	51.1347	0.795003	0.28393	2.04429	0.908575	58200000	239	70	3.987	2.416	5.557
230882	33920.8	0.433024	45.7	108.656	49.4441	0.748611	0.096595	1.44893	0.144893	73100000	246	148	2.711	0.778	4.644
230883	77945	0.25137	70.7		28.8433	1.13052	0	2.8777	0	29400000	152	11	3.392	0	6.784
230921	26996.9	0.436004	44.46	101.672	43.75	1.80361	0.1002	1.25251	1.1523	20000000	238	214	2.644	1.749	3.538
231025	28852.4	0.506186	37.28	101.216	39.4989	1.55332	0.0419815	1.34341	0.419815	17100000	220	110	2.393	2.145	2.641
231081	47649.9	0.829591	84.81	118.431	60.09	1.39616	0.08726	2.79232	1.22164	77900000	283	1719	8.006	3.662	12.35
231083	39057.3	0.520345	64.3	106.858	47.5737	1.29781	0.034153	1.33197	0.204918	62700000	262	242	2.611	1.808	3.414
231084	35142.6	0.43985	47	104.104	43.5645	1.05557	0.0310463	1.36604	0.0310463	61000000	239	140	2.295	1.164	3.426
231085	60363.9	0.412521	42.99	103.002	45.719	1.11618	0	1.26839	0	55600000	215	52	1.895	0.62	3.171
231086	36550.2	0.42925	47.9		25.5817	1.89258	0	1.58568	0.0511509	22900000	293	1095	4.181	1.726	6.637
231123	46574.9	0.299019	69.5	109.128	39.6879	0.852619	0.121803	1.82704	0	13900000	236	28	2.357	0	4.713
231124	29821.5	0.560747	50	107.72	39.6812	1.90736	0.27248	2.58856	0	12300000	0	0	2.212	0.018	4.406
231181	39091.1	0.6029	66.13	107.598	36.9725	1.13563	0.162232	1.42764	1.16807	62900000	282	54	3.486	2.913	4.059
231182	44996.4	0.365445	46	102.908	39.3867	1.31525	0	1.56186	0.246609	32900000	241	65	3.235	2.686	3.784
231183	63099.1	0.375808	39.11			0.534459	0.0843882	1.49086	0.4782	21400000	224	21	2.166	0.422	3.911
231221	24690.3	0.417043	28.84	100.057	38.5972	1.25523	0.069735	1.15063	0.348675	26900000	216	3	2.612	2.714	2.51
231222	23172.7	0.400507	28.4	99.3328	42.9124	1.32815	0.0647878	1.10139	0	17100000	262	21	2.747	3.388	2.106
231223	26552.1	0.311267	31.36	99.4416	41.5221	0.764951	0	1.59944	0.0347705	18900000	251	70	2.689	3.113	2.264
231224	32582.6	0.310056	34.33	101.989	40.6952	0.805833	0.115119	1.11282	0.076746	19500000	231	137	1.744	0.664	2.825
231225	25350.2	0.350887	32.88	99.2099	34.5442	1.36157	0.0504286	1.96672	0.0504286	22200000	208	2909	2.423	1.98	2.866
231226	23996.8	0.37417	38.6	101.875	42.8764	1.08542	0.0943841	1.65172	1.51015	14000000	188	63	2.826	2.599	3.053
231281	50637.7	0.635434	51.77	105.345	42.782	1.14685	0.111888	1.98601	0.027972	70100000	280	156	3.388	3.505	3.27
231282	31405	0.448389	49.5	103.52	49.0364	0.990248	0.180045	1.1853	0.060015	71600000	269	84	2.299	1.802	2.795
231283	24996.6	0.332315	28.99	99.647	40.3706	0.916285	0.145773	1.37443	1.45773	62800000	358	1266	2.062	1.84	2.284
232701	60902	0.35724	89.99		14.0893	1.11111	0	0.740741	0	25600000	205	146	2.907	0.022	5.792
232721	45715.4	0.480662	65	112.852	31.8193	2.74725	0.824176	3.02198	0	11000000	0	0	3.726	1.93	5.521
232722	41348.7	0.4188	92.61	108.036	38.927	1.56556	0.195695	2.15264	0	11500000	230	72	3.297	0.699	5.896
310120	102831	0.352574	60.55	130.684		0.648611	0.657376	0.999211	7.16101	100000000	398	1239
310151	59336.9	0.67697	42.1			1.01897	0.0783822	0.799498	3.16664	40000000	186	10	0	4.043	7.269
320111	104489	0.618801	75.92	135.82		1.49368	0.657221	0.734039	7.64766	15500	317	365
320115	123120	0.45015	74.32	136.131		1.13182	1.0799	1.03318	8.36405	100000000	481	793
320116	155742	0.346502	63.82	126.997		1.54236	0.422565	0.771181	6.44412	9250	2083	8983
320117	173493	0.451107	62.35	126.922		1.81152	0.4885	1.09912	3.23631	26200000	264	447
320118	111083	0.465507	61.22	125.026		2.00373	0.652377	1.46785	4.84623	24000000	244	431
320205	104449	0.469967	72.1	129.805		1.89257	0.963282	1.57525	10.2561	100000000	0	0
320281	224845	0.48062	71.63	126.813	81.1034	1.74768	0.910368	2.18601	9.46333	100000000	889	1477	9.174	5.408	12.939
320282	137667	0.449676	66.12	126.03	80.7884	1.76544	1.10437	2.65982	9.97045	100000000	668	1225	8.14	5.635	10.645
320312	95680.2	0.42592	60.63	128.892		1.81774	0.105025	1.21991	1.31685	26300000	258	709
320321	50067.4	0.434509	53.5	115.317	62.0731	1.58255	0.171086	1.25107	0.695038	100000000	854	1502	3.634	1.775	5.493
320322	74926.3	0.437002	59	116.505	66.2093	1.50246	0.192623	1.51209	1.42541	6230	1241	1344	4.909	2.586	7.232
320324	56280.5	0.434002	50	118.643	64.3904	1.50652	0.082675	1.47896	1.01966	100000000	454	910	6.789	6.743	6.835
320381	70770.2	0.488505	58.17	118.33	62.1858	1.86617	0.154655	1.67028	0.886689	100000000	516	660	5.461	3.41	7.512
320382	65616.7	0.43684	59	115.982	60.3136	1.40161	0.0888828	1.08711	1.08027	100000000	441	874	4.628	3.587	5.668
320412	194397	0.437123	68.14	131.045		2.38748	0.931507	2.77886	13.683	100000000	315	599
320413	155286	0.438993	64			2.47821	0.581097	2.08511	8.42591	25100000	189	88	6.349	4.131	8.566
320481	128715	0.439804	63	125.4	63.004	1.745	0.318431	1.79595	8.03719	100000000	419	909	5.866	2.93	8.801
320506	92060.5	0.535004	73.29	133.726		2.4766	1.82145	2.23902	22.455	100000000	438	427
320509	126742	0.466004	70.28	129.704		2.12945	0.828479	2.62783	13.9029	42700000	431	715
320581	135342	0.487999	69.54	128.26	82.7814	1.87824	0.590305	1.84843	6.89881	100000000	719	566	14.419	13.419	15.419
320582	177881	0.475005	71.17	126.724	76.9542	2.03212	0.635475	2.52793	7.75838	100000000	511	692	9.38	5.554	13.207
320583	193312	0.480149	74.18	133.953	86.1562	1.74432	1.19474	2.50896	17.7443	100000000	1136	1420	14.925	8.062	21.789
320585	159425	0.484	68.4	128.04	83.3898	2.33426	0.721935	2.05751	7.18325	100000000	603	1142	12.153	7.214	17.092
320612	75284.5	0.437977	70.4	124.125		1.07048	0.135847	1.03787	2.24963	50400000	541	1057
320623	119707	0.423146	59.89	120.23	64.6325	1.86364	0.193182	1.51136	1.86364	64100000	329	9937	4.802	3.875	5.729
320681	119668	0.429027	61.12	123.345	64.4021	1.75747	0.155071	1.20955	5.41714	100000000	438	652	5.924	3.926	7.922
320682	98124.2	0.448768	60.5	122.063	65.0969	1.86531	0.371447	1.84916	4.85304	100000000	451	555	5.069	3.766	6.372
320684	136355	0.438342	63.15	123.269	64.6644	0	0	0	0	100000000	607	500	13.188	11.8	14.576
320685	129613	0.402459	61.89		28.0452	2.02448	0.354569	1.52122	3.23688	35300000	417	8302	5.612	4.256	6.968
320707	62107	0.379642	53	116.99		2.08209	0.159394	2.32118	1.09584	58500000	185	133
320722	50247.3	0.440138	54.7	118.074	64.9271	1.6899	0.238686	1.56578	0.964293	100000000	689	1197	6.932	5.883	7.981
320723	49543.4	0.436037	51.92	115.616	57.0113	1.88966	0.0965517	1.15862	0.648276	73400000	359	10550	5.213	3.454	6.973
320724	62330.6	0.385825	52.72	116.967	57.7958	1.56786	0.228646	1.25755	1.73118	39100000	296	116	4.02	2.666	5.373
320803	74935.7	0.441416	51.59	118.94		1.73182	0.152808	1.37527	3.03069	40800000	302	213
320804	70140.2	0.458274	50.4	119.102		1.84295	0.213675	0.948184	1.48237	60800000	520	6138
320813	115745	0.475196	55			2.52543	0.526131	2.31498	2.49035	20700000	402	7577	5.044	4.326	5.762
320826	64152.1	0.456817	55.5	113.953	57.7179	1.69941	0.180788	1.09678	1.6753	42700000	325	651	3.529	2.649	4.409
320830	68932.8	0.455968	55.04	117.792	59.2427	1.25165	0.395257	0.988142	1.861	50700000	410	722	4.322	3.514	5.13
320831	112304	0.447066	56.34	120.228	55.9741	2.27979	0.44905	1.58895	5.28497	66200000	365	393	5.874	3.664	8.085
320903	70620.9	0.456028	64.9	126.793		1.50132	0.63656	1.0209	4.74417	72600000	198	58
320904	101437	0.51611	62.9			1.3166	0.263321	1.84325	1.34758	24900000	188	31
320921	84011.3	0.415133	58.11	117.809	55.607	1.6115	0.152439	1.87282	0.348432	4570	371	384	4.132	2.647	5.617
320922	60032.9	0.454045	57.9	114.553	57.6307	1.35349	0.121936	1.37788	1.64614	60200000	432	237	4.416	3.699	5.133
320923	69906.8	0.458815	58.59	116.188	57.3282	1.53652	0.163728	1.3602	0.793451	57100000	311	18059	4.546	3.451	5.641
320924	74252	0.463564	59.84	116.351	56.1393	1.56703	0.184356	1.51435	0.171188	53000000	351	740	5.648	3.534	7.762
320925	92886.9	0.48279	60.72	117.571	60.2921	1.70688	0.262596	1.57558	0.36107	70100000	329	774	7.03	5.058	9.003
320981	94719.7	0.498021	62.55	120.969	63.739	1.69968	0.258892	1.8235	0.427735	100000000	529	380	5.379	4.838	5.92
321003	136895	0.58245	88.8	131.762		2.50378	0.756638	1.91223	14.1422	100000000	286	127
321012	117814	0.433239	60.05	121.791		2.16922	0.194259	1.2303	1.83466	75500000	250	285
321023	107433	0.399954	56.13	118.003	61.1371	2.18411	0.234535	1.33392	2.31604	78300000	407	944	4.476	3.532	5.419
321081	148652	0.436594	58.34	122.662	64.7083	1.7837	0.244086	1.61472	2.64739	100000000	321	417	5.863	3.735	7.991
321084	115379	0.399057	56.92	120.361	61.7253	2.63529	0.281849	1.39515	2.33935	100000000	362	357	4.878	3.377	6.379
321112	116585	0.434354	64.2	124.987		2.33228	0.230348	1.81399	2.70659	46900000	179	348
321181	113459	0.432014	63.2	125.409	79.7712	1.74942	0.515725	1.69886	6.40105	100000000	510	355	7.99	6.297	9.683
321182	154624	0.430387	65.26	125.317	67.0517	2.28209	0.538827	3.16957	5.57845	100000000	378	56	6.88	3.881	9.879
321183	103493	0.494173	60.43	125.862	78.5401	2.17425	0.344126	1.11059	5.3496	100000000	434	17536	5.333	3.5	7.166
321204	100197	0.453384	65.1	122.897		2.10952	0.314183	2.21424	4.90724	25700000	194	630
321281	77275.3	0.455541	56.6	119.8	58.8459	1.52455	0.124091	1.84364	3.42138	100000000	501	604	6.831	5.065	8.597
321282	147659	0.421573	67.4	124.851	68.9884	1.56768	0.422068	1.89931	7.92885	100000000	386	285	7.357	5.061	9.653
321283	109000	0.426506	63.45	121.838	72.8345	1.66935	0.170957	2.01126	2.87611	100000000	435	495	5.67	4.834	6.507
321311	53525.9	0.453968	63.9	117.423		1.66525	0.441801	0.747664	2.15803	48500000	0	0
321322	56726.6	0.471389	59.22	118.03	62.1846	1.1403	0.197015	1.12239	1.3791	100000000	487	665	5.317	4.52	6.114
321323	60443.6	0.437321	59.5	117.951	66.9143	1.22951	0.144648	1.62729	1.45853	57700000	343	442	3.994	2.848	5.14
321324	57697.7	0.458553	59.2	117.988	60.017	1.33923	0.151392	1.26936	1.19949	56900000	382	21971	4.05	3.073	5.027
330109	109286	0.4948	75	137.406		1.15822	0.894766	1.72988	9.58393	100000000	390	854
330110	230213	0.750157	71.5	144.12		1.15758	2.22548	1.68745	11.6981	100000000	614	739
330111	98614	0.484163	70.82	128.82		1.20192	0.745192	1.94712	5.43269	39500000	287	390
330112	90284.1	0.470914	40			1.62307	0.551529	2.474	0.992751	32800000	281	1292	8.786	8.786	11.479
330122	85275.9	0.475594	66.22	128.247	75.2759	1.52284	1.05937	2.7367	9.71088	83800000	399	765	8.994	7.345	10.644
330127	77354.6	0.543805	45.6	124.268	64.8631	1.09422	0.395137	1.33739	5.86626	66200000	439	1141	5.491	3.761	7.222
330182	86569.7	0.425782	53.7	127.366	70.9621	1.60379	0.451773	1.58121	0.722837	100000000	512	439	7.45	5.855	9.044
330212	137364	0.703033	82.5	137.945		1.06859	0.770378	2.10611	13.5934	100000000	509	588
330213	111732	0.343851	56.5			1.36797	0.415584	1.67965	6.25108	25500000	176	2	8.851	6.7	11.002
330225	96633.6	0.426437	60.3	127.079	72.2754	1.55011	0.246609	2.02572	4.28043	100000000	337	872	7.491	3.873	11.109
330226	100730	0.415367	60.2	127.396	77.6648	1.14943	0.272989	2.67241	3.49138	100000000	409	1791	8.715	6.804	10.626
330281	93003	0.389653	74	129.599	82.9621	0.940989	0.645933	2.83892	4.89633	100000000	501	452	12.287	11.358	13.217
330282	103779	0.366853	76.9	130.208	81.2683	1.00027	0.426346	2.38316	7.48292	100000000	614	374	12.187	10.574	13.801
330305	100788	0.532612	53.82			2.42991	0	1.40187	2.8972	21700000	139	44	7.988	4.133	11.844
330324	51124	0.532535	65.06	128.197	71.3694	1.16159	0.207016	1.67913	4.77286	100000000	431	871	10.39	9.387	11.392
330326	59116.5	0.515076	58.4	129	72.8626	1.27433	0.185357	2.62975	3.01205	100000000	479	371	11.029	9.068	12.989
330327	41671.1	0.574649	63.94	129.381	72.7795	0.971564	0.319905	2.109	3.25829	100000000	615	1113	13.268	14.434	12.102
330328	36401.6	0.679432	49.59	120.884	59.9985	1.11034	0.0693963	0.798057	0.173491	33100000	328	1437	5.129	3.405	6.853
330329	41577.7	0.578837	50.49	123.846	66.641	1.01504	0.263158	0.827068	0.300752	37600000	505	15690	5.161	2.118	8.203
330381	66050.2	0.516705	67.8	129.367	77.8033	0.973684	0.25	2.28289	2.65132	100000000	604	285	10.016	8.668	11.364
330382	83265.4	0.522478	57.61	129.984	87.802	1.08045	0.67442	3.20006	3.9777	100000000	690	800	11.459	9.849	13.068
330383	64667.5	0.488736	64.16			1.24812	0.624059	3.27093	3.20637	34100000	412	17278
330421	96699.4	0.434892	64.5	131.319	76.6734	1.71243	0.46282	2.11355	5.1373	100000000	430	691	9.111	6.362	11.861
330424	118137	0.365937	62	129.018	76.603	1.55429	0.547285	1.75131	3.63398	82800000	398	271	9.658	8.233	11.084
330481	95388	0.416176	64.3	131.465	78.3375	1.32875	0.315926	1.78406	4.49731	100000000	649	902	15.92	15.482	16.358
330482	114072	0.371779	64.9	130.494	82.3414	1.53434	0.283033	1.77268	3.91777	100000000	454	312	14.214	11.735	16.693
330483	94014.9	0.448429	60	131.104	82.3378	1.44688	0.436978	2.14605	5.96232	100000000	478	182	17.049	13.71	20.389
330521	97887.3	0.378749	65	128.994	87.3208	1.31243	0.492162	2.15093	8.76777	90300000	465	2422	8.288	6.129	10.446
330522	102890	0.43648	62.7	126.774	79.2232	1.35055	0.341348	1.7661	6.51529	75500000	544	799	6.31	3.745	8.875
330523	80079.7	0.48987	59.47	128.346	86.3472	1.79059	0.341064	2.02933	4.38267	87400000	493	1221	10.629	9.901	11.357
330603	136888	0.473101	80.09	132.248		1.0192	0.4277	2.002	5.66021	100000000	306	483
330604	116483	0.432922	66.68	128.954		0.869358	0.404907	1.73872	6.64523	27800000	230	228
330624	107748	0.455325	62.35	126.147	69.7302	1.05012	0.286396	1.67064	2.24344	55600000	365	782	7.833	6.058	9.608
330681	107739	0.470759	60.5	127.274	76.5556	1.19038	0.467942	2.47106	3.89131	100000000	602	611	8.911	7.202	10.62
330683	87255.3	0.451983	60.75	125.089	75.2583	0.829384	0.325829	2.04384	1.58472	100000000	378	643	8.379	7.813	8.944
330723	56548.1	0.434055	67.9	127.442	75.6277	1.34054	0.432432	1.57838	3.09189	87700000	341	700	10.849	10.181	11.518
330726	49959.5	0.530948	61.9	126.378	77.1854	0.976774	0.173649	1.86672	1.75819	100000000	442	888	10.372	10.87	9.874
330727	65146.7	0.508143	51.2	121.929	71.4085	1.74944	0.282167	1.07223	0.282167	52600000	280	1079	7.465	7.175	7.754
330781	67100.2	0.412682	55.1	125.117	67.5312	1.42658	0.382742	1.68754	1.3048	100000000	366	826	6.244	5.22	7.268
330782	76430.2	0.68996	78.5	136.344	82.1017	1.02184	0.81209	3.06013	5.6685	100000000	681	445	34.516	43.825	25.207
330783	58681.2	0.529115	45.68	128.776	77.4654	1.02941	0.376838	2.61029	3.35478	100000000	641	431	11.182	9.878	12.485
330784	65293.7	0.44375	45	128.452	79.7305	0.923045	0.611906	2.458	3.82701	100000000	580	265	18.483	21.543	15.424
330803	53082.2	0.520529	47.08	123.097		1.68494	0.401177	1.0698	4.84087	42000000	198	0
330822	57833.9	0.527685	52.2	120.294	62.3127	1.03846	0.307692	1.65385	1.53846	35600000	312	432	5.338	4.661	6.016
330824	56723.4	0.549942	51.87	120.544	63.1153	1.42968	0.386399	1.12056	1.73879	36500000	342	1174	5.774	4.618	6.931
330825	64393.6	0.512063	52.73	124.478	65.3131	1.4714	0.360911	2.02665	6.77401	40700000	672	13889	5.887	4.831	6.944
330881	61369.1	0.476545	58.86	123.667	72.6468	1.19337	0.323625	2.12379	2.10356	100000000	534	846	6.025	4.948	7.102
330921	119376	0.356294	65.7	126.168	66.8531	1.00962	0.0961538	0.913462	2.21154	26900000	280	91	5.194	1.884	8.505
330922	170455	0.530773	64.5	124.727	61.6957	1.49477	0	0.747384	5.38117	19700000	267	142	6.006	1.676	10.335
331022	70023.7	0.439791	53.9	124.075	73.69	0.948617	0.368906	1.58103	3.63636	29500000	492	290	8.224	6.566	9.882
331023	61308.8	0.538124	58.6	123.85	70.8357	1.13756	0.315989	1.64314	2.99136	100000000	405	1351	15.436	14.988	15.883
331024	57698.2	0.499853	59.4	123.907	73.6842	0.995601	0.254689	1.52813	3.10257	59700000	330	1311	8.24	6.537	9.942
331081	78035.2	0.47403	64.7	127.614	76.7229	1.17921	0.176529	1.78647	3.0716	100000000	489	575	9.518	8.339	10.696
331082	63901.3	0.4775	55.2	124.753	71.3917	0.942465	0.251324	1.44511	3.96733	100000000	602	886	7.672	5.752	9.591
331083	95885.1	0.389544	68.3		36.5691	1.3354	0.170807	2.23602	3.41615	31700000	218	41	8.928	6.465	11.39
331121	47825.8	0.531317	60.3	123.823	64.1992	1.15891	0.039285	0.746415	8.42664	46900000	425	1737	6.491	4.523	8.459
331122	57248.1	0.492968	58.8	124.387	72.5981	1.45571	0.32075	2.09721	6.7851	68700000	313	685	8.249	6.673	9.826
331123	64123.5	0.515287	53.8	123.441	71.5514	1.80041	0.205761	1.64609	7.61317	42600000	245	651	6.367	4.689	8.046
331124	56395.7	0.479573	52.4	123.583	63.9599	0.927282	0.390434	1.36652	7.80869	36500000	307	560	7.502	5.495	9.509
331125	64183.7	0.403117	71.3	124.042	68.2157	1.00619	0.232198	3.01858	4.17957	52100000	271	434	9.294	8.382	10.207
331126	54966.5	0.535634	56.8	124.927	64.0396	0.981767	0.210379	1.47265	2.6648	32500000	351	7466	8.245	7.227	9.263
331127	62165.4	0.660138	55.6	122.987	62.1916	1.17117	0	0.630631	4.05405	26100000	220	547
331181	57272	0.527815	64	123.106	69.1008	1.16513	0.200884	1.08477	2.33025	90500000	344	164	7.204	5.436	8.971
340121	76711.2	0.486564	27.4	122.496	69.3488	2.05357	0.357143	0.918367	5.34439	79000000	457	1442	3.921	3.234	4.607
340122	74105.4	0.549577	50.94	120.806	61.8656	2.21519	0.158228	0.892857	3.79747	92100000	345	844	3.306	2.868	3.745
340123	83086.8	0.506184	62.18	128.583	76.0478	2.0155	0.50646	0.744186	5.37468	84400000	354	1313	4.095	2.223	5.967
340124	51545.2	0.529512	51.62	116.878	54.4632	2.30804	0.157622	1.19342	0.574195	65500000	479	515	2.789	2.281	3.297
340181	59602.9	0.527139	66.67	119.479	51.3581	1.92519	0.178768	1.54015	4.18042	100000000	509	695
340221	91685	0.403454	69.04	123.62	68.9467	0	0	0	0	39500000	393	549	4.661	2.493	6.83
340222	122377	0.384752	58.74	120.696	65.7654	0	0	0	0	24400000	294	407	4.994	3.263	6.726
340223	63266.2	0.447715	52.82	117.827	64.2343	2.71399	0.162375	1.50777	1.80932	49500000	352	440	4.226	3.195	5.256
340281	59535.3	0.400531	49.89			1.78484	0.122249	1.34474	0.96577	20800000	225	4139	3.452	2.986	3.918
340321	46743.5	0.416378	36	111.781	55.4788	1.4327	0.0855341	0.812574	1.2937	56100000	373	126	2.315	1.584	3.046
340322	47523.5	0.533321	32.56	112.267	57.3495	1.52818	0.0573066	0.897803	1.16523	30300000	330	284	2.894	2.658	3.13
340323	59331.6	0.346303	49.56	110.92	58.1308	2.07419	0.0598325	1.11687	1.47587	32500000	262	205	2.569	1.349	3.789
340421	47252.7	0.371234	27.5	114.891	55.2059	1.61036	0.0157878	1.19987	0.836754	31400000	327	410	2.727	1.497	3.956
340422	25376.8	0.485003	41.78		22.8936	2.0155	0.0715564	1.32379	0.429338	87900000	1150	1925	2.225	1.761	2.689
340521	99617.9	0.409034	61.89	122.453	66.9997	2.34899	0.1566	1.78971	3.48993	41400000	353	267	3.92	3.136	4.705
340522	58027.2	0.49409	38.1	115.693	52.0357	2.43613	0.0594177	1.36661	0.534759	29100000	315	161	2.999	2.278	3.72
340523	61624.9	0.523389	48.93	119.077	52.0951	2.28766	0.146021	0.973473	1.36286	100000000	547	255	2.302	1.321	3.283
340621	49441	0.387531	45.34	112.399	56.58	2.1021	0.0429	1.19048	0.611326	40400000	431	513	2.583	1.644	3.521
340706	65760.2	0.484173	50.8			3.03297	0.307692	0.791209	1.71429	14800000	0	0	3.556	2.585	4.526
340722	33804.2	0.577146	50.46		25.8724	1.91857	0.106587	1.06587	0.405031	37900000	380	16411	2.068	1.929	2.207
340822	60455.6	0.390299	47.43	115.575	58.6026	1.93276	0.100664	1.2885	0.543588	41600000	324	311	3.327	3.255	3.398
340825	43942.2	0.460848	39.88	114.037	60.6997	2.5784	0.116144	1.83508	0.278746	36800000	421	785	2.945	2.669	3.22
340826	38056.1	0.395154	35.8	115.892	63.3734	2.39961	0.130591	1.32223	1.19164	38900000	351	298	0	2.076	3.837
340827	40028.7	0.410996	33.55	114.213	57.1211	2.27076	0.17301	1.42734	0.475779	33300000	316	366	2.155	1.343	2.967
340828	37802.2	0.472283	37.24	116.967	59.4557	3.39716	0.432366	1.17356	0.710315	35000000	330	704	3.752	2.779	4.725
340881	64162.6	0.400033	50.8	118.423	64.2827	1.97102	0.320081	1.92049	0.92655	100000000	391	516	3.859	3.347	4.37
340882	47114.1	0.425138	52.84		23.0518	2.5612	0.271985	1.76791	1.15594	26500000	260	170	2.781	2.191	3.37
341021	53197.5	0.527842	26.5	118.374	57.1707	1.92837	0.247934	1.07438	2.80992	100000000	1507	4603	4.883	3.962	5.804
341022	51863.3	0.480693	40.85	118.167	58.0303	1.60757	0.0945626	0.661939	2.08038	4430	280	653	3.394	3.385	3.403
341023	56086.4	0.58697	41.14	118.325	59.1919	2.75591	0.393701	1.83727	7.74278	100000000	657	2560	3.315	2.849	3.78
341024	52201.9	0.585333	53.9	115.809	55.5637	1.57967	0.206044	1.16758	0.480769	31200000	244	129	3.551	2.325	4.777
341122	74803.5	0.428899	49.71	119.622	56.0254	2.06731	0.144231	1.32212	1.20192	35900000	333	463	3.045	1.687	4.403
341124	67617.9	0.467269	56.94	123.04	59.1926	1.82002	0.101112	1.71891	3.1092	40800000	377	971	3.466	1.815	5.117
341125	46320.8	0.477954	42.46	113.572	51.1587	2.05541	0.0744713	1.16175	1.32559	42600000	510	766	2.069	1.137	3.002
341126	62912.9	0.453329	48.79	113.8	54.7933	1.40845	0.0316506	1.5034	0.981168	57000000	438	674	3.316	2.339	4.292
341181	86808.5	0.311147	64.28	120.272	63.3683	2.55051	0.397483	2.6002	1.35807	100000000	775	1078	4.962	3.599	6.325
341182	48448.8	0.544421	52.22	116.325	54.7809	1.93575	0.102965	0.988468	0.411862	87000000	459	218	3.484	3.253	3.714
341221	22294.6	0.539263	17.1	114.102	55.6569	1.37482	0.0844187	0.904486	1.18789	53400000	614	824	1.885	1.432	2.338
341222	32930.2	0.451942	43.44	114.48	59.2278	1.60145	0.0942029	1.05072	1.12319	100000000	723	611	2.741	2.643	2.839
341225	23504.6	0.489576	28.16	113.175	56.8622	1.48699	0.0506928	0.861778	0.836431	49700000	375	302	2.448	2.372	2.524
341226	34347.3	0.447237	38.52	113.025	53.4112	1.67668	0.0750751	1.00934	1.38472	53400000	451	517	2.53	2.231	2.83
341282	52675.1	0.323361	46.29	116.748	55.3093	2.10478	0.13827	1.25979	0.78353	82600000	442	119	3.116	2.045	4.187
341321	31448.2	0.515844	48.74	111.262	55.7646	1.75026	0.0914316	0.809822	2.22048	36000000	409	811	2.536	2.171	2.901
341322	35899.6	0.403725	40.24	109.409	56.076	1.72577	0.0568936	1.21373	0.540489	71400000	946	1187	2.022	1.66	2.385
341323	28952.4	0.545466	37.31	110.353	58.9963	1.51842	0.071817	0.861804	1.15933	47800000	396	110	2.049	1.423	2.675
341324	34320.4	0.482903	40.2	111.926	57.0673	1.59832	0.144111	1.15289	0.707454	53400000	784	647	0	1.716	2.881
341522	23044.4	0.496374	34.25	109.931	52.9133	2.06349	0.0634921	1.37566	0.730159	50900000	403	335	1.772	1.166	2.378
341523	42942.2	0.436111	44.7	116.471	58.742	2.02209	0.129069	1.03255	1.13294	51800000	358	575	4.647	5.592	3.701
341524	37797.1	0.458608	40.84	116.465	58.9348	2.19537	0.161128	1.06747	0.543807	63700000	576	1158	1.983	1.015	2.951
341525	56281.8	0.466899	68.18	117.248	60.3351	2.62055	0.209644	1.1181	0.768693	41000000	300	56	3.847	2.945	4.748
341621	30978.9	0.487027	37.14	112.578	53.1104	1.41796	0.0683352	0.871274	1.40941	49500000	404	12957	2.44	1.992	2.889
341622	34818.2	0.566031	42.47	114.495	57.8546	1.96078	0.0726216	0.907771	1.92447	43900000	407	270	2.728	2.248	3.208
341623	27337.5	0.53755	36.34	111.78	54.3261	1.62554	0.0842247	0.758022	1.60027	43400000	483	326	2.339	2.165	2.513
341721	50873.1	0.417197	35	112.477	60.5906	2.33434	0.175703	0.978916	1.80723	30200000	356	344	2.583	1.896	1.896
341722	34717.7	0.597556	41.07	114.47	53.018	2.8536	0.124069	2.23325	0	20900000	328	1370	3.994	3.628	4.36
341723	60227.6	0.529532	53.6	118.54	63.1755	2.93763	0.362173	2.25352	1.85111	36000000	280	549	0	2.753	5.631
341821	57817.2	0.359493	62.25	119.049	62.148	3.21027	0.449438	1.31621	1.31621	25100000	270	292	3.315	1.872	4.758
341823	45780.8	0.455908	51.65	119.252	63.8823	2.86439	0.108774	1.74039	1.08774	100000000	904	1003	4.555	3.746	5.363
341824	63352	0.394371	58.41	122.116	60.1394	2.95389	0.648415	1.08069	1.22478	31900000	299	1313	4.978	4.094	5.861
341825	46774.6	0.448817	56.46	119.094	55.4907	2.75801	0.088968	1.15658	0.266904	22000000	269	364	4.43	3.546	5.315
341881	95506.7	0.363582	69.15	120.753	64.7076	3.04212	0.338014	2.26209	0.936037	89800000	450	857	4.792	2.096	7.488
341882	64363	0.442977	61.92			2.4444	0.180325	1.46263	2.26408	28300000	324	195	4.311	3.916	4.707
350112	120399	0.301778	54			0.986967	0.101227	1.05023	6.36467	22700000	240	53	7.181	4.043	10.319
350121	74905.4	0.405256	57.4	130.838	79.4736	1.41672	0.708359	1.10302	4.45254	89900000	321	17234	11.834	6.239	17.429
350122	92503.1	0.346323	48	125.319	60.789	1.18843	0.0938233	1.06333	3.92494	46600000	416	486	5.45	3.065	7.834
350123	118888	0.286541	49.2	124.142	62.3147	0.862069	0	0.901254	3.84013	28000000	248	367	6.056	2.309	9.803
350124	128480	0.34655	41	119.825	56.9789	1.60031	0.078064	1.40515	0.117096	28800000	215	115	4.679	2.954	6.405
350125	100504	0.337014	42.1	122.375	57.3936	1.13798	0.0355619	0.995733	2.2404	34100000	256	521	5.024	4.216	5.832
350128	73277.2	0.587979	51.5	124.134	60.548	0.932642	0.284974	1.08808	3.73057	27900000	362	349	6.5	2.697	10.303
350181	82714.8	0.387209	52	124.675	66.9679	1.25135	0.273283	1.52463	3.52391	100000000	496	259	7.242	4.268	10.217
350322	58946.3	0.419568	50.1	122.366	62.1443	1.4584	0.198873	1.83405	2.16551	100000000	368	439	10.096	6.689	13.504
350421	108532	0.313974	54.4	119.051	50.4638	1.51668	0.101112	1.51668	1.71891	16600000	212	252	5.213	2.762	7.664
350423	124727	0.291028	50	118.073	54.3646	1.18644	0.677966	1.94915	3.13559	20400000	230	139	3.907	2.553	5.261
350424	74595.8	0.398649	46.2	116.653	51.4532	0.649847	0.0382263	1.68196	3.17278	31200000	247	154	3.123	1.522	4.725
350425	72723.7	0.269938	52.8	118.838	55.3255	0.66778	0.100167	1.63606	4.77462	25000000	620	291	4.533	2.063	7.004
350426	62954.2	0.373948	47.4	118.908	58.9858	1.20023	0.14637	0.87822	1.4637	98200000	261	249	4.601	2.498	6.705
350427	125367	0.291824	66.2	124.431	66.7325	0	0	0	0	100000000	1048	1081	6.577	3.216	9.939
350428	109012	0.363354	56.5	118.148	58.4714	0.966184	0.0690131	1.51829	2.96756	39300000	239	180	4.174	0.826	7.523
350429	95595	0.354279	52.3	117.21	55.1807	1.05668	0	1.2488	2.88184	31600000	191	153	3.977	1.096	6.857
350430	116230	0.277647	47.1	118.9	54.6157	0.961538	0.0874126	1.3986	2.18531	20300000	250	129	3.571	1.219	5.923
350481	125189	0.303019	70.4	123.742	62.9455	1.16009	0.37703	2.32019	7.68561	82000000	294	68	6.335	2.576	10.094
350521	127897	0.245809	59.6	123.66	70.0032	1.63982	0.25228	2.04735	4.99709	73300000	312	442	6.771	4.506	9.035
350524	72887	0.412215	49	122.82	65.2693	1.21562	0.219211	1.85333	3.85612	100000000	376	294	7.34	6.691	7.988
350525	114580	0.316774	60.2	117.877	56.5201	1.01775	0.16568	1.39645	0.946746	40700000	280	632	6.579	3.152	10.006
350526	83754	0.351224	75.6	123.591	62.1969	1.44535	0.150557	1.98735	4.2156	86100000	279	441	15.164	12.727	17.6
350581	133816	0.504448	79.9	129.256	73.8636	1.86616	0.524858	3.99475	8.00408	100000000	552	1372	18.752	15.309	22.195
350582	123505	0.368734	67.4	126.812	75.9676	1.35332	0.436554	2.86671	8.0811	100000000	697	570	9.939	7.506	12.373
350583	85366.5	0.381744	60.5	124.265	72.7884	1.4168	0.263591	2.7084	3.34761	100000000	488	600	7.502	4.785	10.218
350622	63342.2	0.380057	52.7	121.561	55.0848	1.31195	0.170068	1.62779	1.72498	100000000	291	327	3.953	2.581	5.325
350623	61392.1	0.476753	54.6	120.27	61.7687	0.884956	0.153392	1.75811	1.72271	49200000	298	223	3.943	2.022	5.864
350624	50779.7	0.33352	47	117.018	51.5834	0.677362	0.0356506	1.08734	0.124777	23300000	271	10876
350625	156766	0.256579	56.3	121.31	63.6568	0	0	0	0	27300000	212	270	5.54	3.055	8.024
350626	117394	0.338969	60.1	122.091	61.2766	1.13895	0.182232	1.36674	3.18907	26200000	114	99	5.08	2.122	8.037
350627	122778	0.320434	54.5	120.826	64.1232	1.31019	0.131019	1.86702	1.34294	31000000	306	4529	4.352	2.884	5.82
350628	60808.9	0.487943	49.5	116.603	56.1032	1.27473	0.0659341	1.34066	2.13187	40500000	294	124	3.036	1.655	4.418
350629	130925	0.272251	53.5	117.55	57.8556	1.63812	0	1.93596	1.26582	18200000	424	2433	2.988	1.728	4.247
350681	115594	0.34483	60.5	124.738	69.1941	0	0	0	0	65000000	365	220	5.828	3.009	8.646
350703	72921.7	0.404623	60.4	121.354		1.78991	0.410798	2.14202	4.22535	28200000	412	344
350721	74358.1	0.418246	51.3	118.594	52.691	0.725851	0.0558347	1.39587	2.23339	19200000	211	179	4.783	2.569	6.997
350722	55969.2	0.424585	49	117.503	50.9568	0.839772	0.100773	1.14209	2.51931	31100000	250	359	6.253	2.532	9.974
350723	87896.7	0.285705	48	117.769	52.4531	1.15119	0.076746	1.8419	1.07444	17500000	253	316	4.682	2.464	6.901
350724	62291.2	0.422237	48.7	117.855	53.144	0.840336	0	0.993125	3.9725	19100000	227	505	5.381	3.361	7.402
350725	54775	0.40518	48	118.981	55.0439	0.891862	0.222965	0.780379	3.95764	31800000	332	257	7.942	5.347	10.538
350781	89240.5	0.394696	69.6	120.035	58.2011	1.13263	0.146145	1.64414	8.11107	100000000	262	230	6.488	3.867	9.109
350782	79752.1	0.46961	59	123.934	72.6349	1.2707	0.115518	1.73277	5.66038	39900000	366	344	9.548	5.062	14.034
350783	67139.8	0.410854	52.5	118.128	58.3904	0.920598	0.13809	0.966628	2.43959	75300000	263	201	4.146	2.192	6.099
350803	51594	0.458294	48.9	116.469		0.714838	0	1.02396	0.231839	22600000	0	0
350821	72893	0.412772	52.6	119.077	55.4511	0.880503	0.201258	1.33333	2.54088	100000000	287	239	4.063	2.477	5.649
350823	106925	0.43621	49.2	119.251	55.3562	0.63762	0.159405	0.982997	1.30181	43000000	313	988	3.848	1.642	6.053
350824	91835.1	0.42139	51.2	117.942	49.949	0.46729	0.179727	1.54565	1.1862	27200000	266	389	3.787	1.987	5.588
350825	103256	0.397364	48.6	123.233	58.3844	1.27745	0.199601	2.15569	1.91617	78300000	860	7785	4.925	1.853	7.996
350881	102231	0.426454	56.2	121.493	57.1405	1.02605	0.157853	1.89424	2.80189	69400000	219	188	5.968	2.748	9.187
350921	53500.6	0.459774	49.3	124.522	58.4708	1.26077	0.126077	1.59697	3.278	47200000	1240	27437	4.884	2.175	7.594
350922	60777.9	0.497427	48.8	118.93	57.093	0.957381	0.0617665	1.08091	1.17356	30600000	304	222	5.47	3.489	7.452
350923	63985.9	0.561394	46.1	122.625	57.0672	1.43062	0	2.00286	0	18300000	236	292	5.605	3.42	7.79
350924	56500.3	0.435395	49.6	119.867	48.7797	0.955056	0.11236	0.898876	0.0561798	21500000	254	122	3.817	1.912	5.722
350925	48419.5	0.525714	51.7	122.436	57.8789	1.47059	0.0668449	0.735294	0	18100000	231	159	6.292	4.203	8.382
350926	76794.7	0.426295	61.8	125.584	57.2591	2.25806	0	1.72043	1.72043	2410	201	147	7.077	4.41	9.744
350981	93311.2	0.2731	64.9	126.684	73.1746	1.13152	0.0819941	1.3775	1.93506	100000000	315	362	8.543	6.29	10.796
350982	75580.6	0.310772	61	127.643	68.5508	1.46447	0.126559	1.60911	3.01935	99100000	329	224	6.569	3.016	10.122
360112	128867	0.741672	61.72			1.77646	0.209721	0.727856	2.80039	100000000	312	0	4.587	1.789	7.384
360121	121827	0.320777	31.2	125.616	77.2151	1.38382	0.302926	0.605852	4.4957	100000000	459	1763	6.214	4.329	8.1
360123	33119.6	0.470818	53.8	116.503	57.9833	1.42518	0.316706	0.514648	1.10847	28100000	312	202	5.219	4.354	6.084
360124	38486	0.373329	39.09	113.334	58.5035	1.53152	0.12897	1.01564	1.91843	67800000	389	167	3.938	3.835	4.041
360222	48582	0.35509	49.51	117.38	67.2621	1.24822	0.10699	0.998573	4.92154	29800000	0	0	4.043	2.727	5.359
360281	45132.9	0.415291	59.06	111.784	67.6077	1.51234	0.145927	1.03476	2.85222	93300000	374	214	2.935	2.068	3.802
360321	27985	0.556274	50.81	111.004	56.2696	2.12079	0.184417	1.19871	0.138313	23800000	309	311	2.237	0.493	3.98
360322	34760.9	0.385268	52.23	110.66	58.2698	1.46809	0.212766	1.06383	1.59574	33700000	233	293	2.911	2.189	3.633
360323	41763.9	0.401013	56.22	110.944	62.9004	1.88317	0.153728	0.999231	2.7671	25300000	234	126	3.356	2.437	4.276
360404	54356.6	0.436853	52.26			1.82225	0.191816	0.991049	3.2289	18800000	306	9	0	2.204	4.696
360423	52208.8	0.442007	51.67	113.227	63.152	2.11049	0.155183	1.30354	1.58287	31800000	324	417	2.549	1.094	4.004
360424	34759.8	0.481709	45	110.353	63.0475	1.61835	0.0985083	1.11174	2.99747	41700000	433	959	2.632	1.729	3.536
360425	76722.9	0.356334	55.32	114.59	61.8577	1.61188	0.221239	0.85335	3.00253	30600000	313	241	2.755	1.769	3.742
360426	85787.4	0.316324	58.7	117.27	58.0286	3.47098	0.239378	1.85518	5.74506	25600000	284	72	4.984	3.867	3.867
360428	36132.2	0.463639	41.02	110.553	56.4444	2.04258	0.0692401	0.986671	1.22901	14500000	327	1127	2.259	1.668	2.85
360429	103370	0.262417	50.96	116.073	60.9942	2.32967	0.043956	1.36264	2.94505	29300000	257	421	3.233	1.76	4.707
360430	58863.6	0.365502	52.39	113.435	53.0179	1.93118	0.245787	1.26404	2.07163	29100000	293	168	2.141	1.121	3.161
360481	63855.1	0.341838	54.01	116.304	57.2355	2.57617	0.123854	1.48625	6.34134	89900000	279	318	3.321	2.203	4.438
360482	75731.6	0.378632	66.28	123.634	56.7305	0.667694	0.102722	1.54083	4.00616	35300000	249	34
360483	59839.1	0.562556	57.14		35.8625	1.90065	0	1.72786	5.0108	29700000	300	1666	4.563	4.207	4.919
360521	64966.8	0.548845	55.69	113.121	52.1926	1.38434	0.182149	1.49362	2.73224	25800000	223	350	3.542	2.377	4.708
360603	46555.6	0.372	53.67			1.07296	0.15328	0.582465	1.59411	27900000	255	2869	3.267	2.745	3.79
360681	90757.6	0.317437	53.8	113.837	61.2756	0.980392	0.0739919	0.554939	2.7377	77300000	285	176	3.454	2.585	2.585
360703	38104.6	0.495538	51.76	122.643		1.722	0.371412	2.3973	3.08385	24400000	222	265
360704	33255.1	0.564321	52.17			1.44022	0.0694083	0.91966	1.85667	20600000	273	139	3.012	2.384	3.64
360722	34863.5	0.464305	48.51	116.033	65.4062	1.78094	0.192936	1.36539	2.30039	34300000	332	215	2.689	1.765	3.613
360723	39838.8	0.458119	53.22	117.67	58.4393	1.62264	0.150943	2.07547	0.830189	33500000	266	75	4.387	2.273	6.5
360724	32891.1	0.468072	44.98	116.681	59.1029	1.71258	0.260611	1.26582	1.71258	30400000	250	514	3.519	2.004	5.034
360725	47564.3	0.479992	47.61	114.774	57.4132	2.08099	0.112486	1.46232	1.06862	22100000	246	276	2.986	1.7	4.272
360726	25340.6	0.51948	46	114.27	59.3673	1.24134	0.0866051	0.866051	1.93418	27000000	286	64	3.131	1.68	4.582
360727	51400.7	0.387236	62.89	119.593	62.2709	0	0	0	0	21800000	288	266	3.761	1.631	5.89
360728	39317.1	0.51578	61.29	116.161	54.5408	1.66746	0.238209	2.04859	3.52549	21700000	269	80	3.808	1.534	6.083
360729	48305	0.429567	48.52	115.957	56.6487	1.59292	0.294985	2.0059	0.117994	26300000	273	252	3.604	2.92	4.288
360730	29775.2	0.521492	49	110.737	55.2183	1.05353	0.0854214	0.896925	0.896925	36400000	322	190	2.197	1.602	2.792
360731	29405	0.493083	54.12	114.603	60.0438	1.49105	0.187762	1.39165	1.46896	85800000	423	1118	2.846	2.458	3.233
360732	26790.3	0.516609	43.28	113.574	58.9343	1.30052	0.167809	1.53825	2.5451	42100000	491	558	2.165	0.991	3.339
360733	28474.2	0.454991	54.08	113.674	59.4959	1.77187	0.0664452	1.15172	1.50609	27800000	241	107	2.751	1.718	3.783
360734	34822.8	0.45978	45.9	113.59	58.3162	1.53462	0.107066	2.06995	1.32049	34700000	271	507	3.536	1.147	5.925
360735	28273.6	0.497628	43.1	113.558	61.7516	1.20056	0.141243	0.847458	0.670904	38200000	300	417	3.286	2.356	4.215
360781	27027.3	0.476079	46.95	114.847	61.4458	1.20541	0.146604	0.961069	4.60987	88100000	397	201	3.266	2.101	4.431
360821	42554.4	0.314883	51.58	116.005	63.4244	1.68264	0.340788	1.12886	2.70501	42300000	0	0	3.02	2.513	3.528
360822	41393	0.4831	53.44	109.67	51.5522	0.758653	0.0237079	0.758653	1.87293	54900000	243	664	2.631	2.693	2.569
360823	49752.7	0.46896	48.27	110.724	52.486	1.13333	0.133333	1.2	1.2	18200000	220	190	2.625	2.128	3.122
360824	58388.7	0.411972	47.83	112.393	59.8123	0.803915	0.139811	0.838868	3.1108	24800000	315	182	5.008	5.891	4.125
360825	46799.2	0.437993	47.3	111.325	56.3023	1.00386	0.1287	0.952381	1.64736	34800000	320	220	2.272	1.244	3.301
360826	42486.7	0.397462	54.55	112.403	56.8362	1.45361	0.25652	1.41086	2.33006	59500000	313	838	2.762	2.271	3.252
360827	32126.3	0.482171	50.26	110.92	58.1252	0.68346	0.0976372	1.19117	0.488186	29100000	267	265	2.596	1.931	3.26
360828	35292.8	0.508922	41	110.798	53.2926	1.59363	0.318725	0.836653	0.398406	22700000	270	129	2.338	1.409	3.266
360829	47451.1	0.42658	48.51	109.348	55.3476	1.61045	0.121544	1.06351	0.607718	31700000	292	384	2.701	1.801	3.601
360830	27684.1	0.595405	51.44	108.572	52.9834	1.21827	0.126904	1.06599	1.19289	38100000	309	217	1.69	0.734	2.645
360881	43499.8	0.746518	62.28	116.095	60.0615	1.21795	0.128205	1.28205	3.01282	40700000	281	522	4.584	2.381	6.788
360921	69076.8	0.420236	55.07	113.829	54.9101	0.967982	0.0744602	0.930752	2.38273	27000000	265	134	3.394	2.371	4.417
360922	41790.6	0.431545	43.74	113.12	63.7218	0.801809	0.164474	1.06908	2.77549	93500000	321	184	2.895	2.014	3.777
360923	63863.8	0.416132	52.94	115.518	57.6809	1.33799	0.26178	1.68703	3.46131	29200000	298	333	4.395	2.651	6.139
360924	58731.7	0.383082	54.84	111.186	56.4948	1.18577	0.158103	1.26482	3.75494	31600000	251	431	3.019	1.4	4.639
360925	52753.7	0.500728	61.8	115.813	59.2024	1.23153	0.0821018	1.47783	0	28100000	326	4395	3.924	2.232	5.617
360926	47450.1	0.513723	50.73	113.178	59.2758	1.03093	0	0.429553	0.601375	28100000	277	3285	4.458	4.095	4.821
360981	48571.1	0.4001	44.51	114.077	61.7167	0.760135	0.0750751	0.53491	2.93731	91300000	431	268	2.359	1.336	3.382
360982	84140.6	0.443326	59	115.981	56.2045	1.02965	0.288303	1.05025	3.78913	89100000	491	445	3.298	2.17	4.426
360983	60263.6	0.54457	51.45	114.081	62.2554	0.953404	0.0805694	1.10111	2.43051	90900000	469	326	3.289	2.612	3.965
361003	45916.9	0.42579	53.99			1.09432	0.234497	1.19854	4.247	19400000	322	4	2.967	2.164	3.771
361021	51830.8	0.507602	57.24	115.021	56.0522	1.11771	0.0349284	1.29235	2.79427	32600000	268	459	3.681	2.435	4.927
361022	39973.2	0.520197	58.37	114.885	52.0719	0.974659	0.0974659	0.341131	2.14425	22700000	293	11259	3.696	2.258	5.133
361023	50708.3	0.514665	51.75	115.148	56.742	1.54469	0.110335	0.956234	2.13314	23400000	276	72	3.974	2.57	5.378
361024	42543.2	0.453193	50.73	113.382	54.6124	1.52217	0.0661813	0.694904	1.15817	20100000	0	0	3.66	4.307	3.013
361025	23218.8	0.540905	48.16	110.399	52.0369	0.422215	0.0649562	0.552127	0.0649562	27300000	318	755	1.81	0.621	0.621
361026	40841.6	0.470451	41.86	113.273	55.4539	1.83988	0.099453	0.596718	0.14918	24200000	211	163	4.243	4.326	4.16
361027	36773.1	0.525781	46.81	113.245	52.9851	1.49724	0.118203	0.827423	0.472813	23900000	436	338	2.652	1.965	3.339
361028	45107	0.625226	58.42	113.656	49.8506	1.67015	0.208768	0.730689	1.04384	16000000	208	163	4.735	4.666	4.804
361030	38208.7	0.522464	55.33	113.848	55.9899	1.12524	0.342466	1.36986	0.0978474	32400000	318	4108	3.297	2.442	4.152
361103	56535.5	0.421629	53.5			1.41862	0.116069	0.567449	2.15373	21300000	185	2	2.607	1.732	3.482
361104	37269.1	0.304248	52.65			1.56354	0.147	0.761727	5.86663	79000000	246	0	3.458	3.119	3.798
361123	41641	0.488083	55.15	115.216	66.7429	1.48248	0.134771	1.44397	3.13824	38100000	383	1005	3.807	2.787	4.828
361124	39599.8	0.495408	52.46	113.065	59.4748	1.03573	0.129467	0.7768	1.1652	44500000	0	0	3.354	3.208	3.501
361125	41369.1	0.368026	53.22	113.965	58.8786	1.60171	0.213561	0.854245	1.17459	20000000	219	387	3.89	3.349	4.431
361126	35972.3	0.523031	49.8	112.538	54.8069	1.71192	0.0590319	0.590319	1.44628	26600000	247	149	3.628	3.33	3.925
361127	23632.9	0.490242	47.47	112.378	54.8302	1.10648	0.0713861	0.440214	0.737656	42300000	414	342	2.994	3.249	2.739
361128	20572.7	0.457394	45.76	111.625	58.8951	1.35124	0.0928976	0.717845	1.79039	62600000	507	1075
361129	46322	0.396065	53.41	113.475	61.8635	1.67879	0.111919	1.00727	4.92445	32000000	375	229	2.162	0.58	3.743
361130	41747.4	0.692618	50.15	115.781	64.4257	1.74603	0.0952381	1.52381	3.26984	44100000	357	1151	3.88	3.077	4.683
361181	52677.5	0.506023	62.28	116.437	61.5309	1.90736	0.13624	0.715259	1.5327	71700000	276	226	3.728	1.866	5.59
370113	53390.4	0.418426	57.3	118.463		1.61209	0.352645	1.09152	1.25945	68700000	219	207
370114	84683.5	0.402742	62.2			1.51515	0.167317	0.892359	0.780814	26200000	221	6041	5.297	2.851	7.743
370115	56060.1	0.349343	33.35			1.94126	0.12444	1.19462	0.647088	22200000	210	27	3.627	3.588	3.667
370124	69070.4	0.283442	55.99	116.547	54.751	1.98081	0.247601	1.26896	0.278552	55200000	285	799	4.204	2.962	5.445
370126	30908.4	0.442833	33.59	109.505	52.9909	1.91542	0.0948227	1.36545	0.20861	48800000	287	628	2.359	2.139	2.578
370215	89892.2	0.449398	59.35			1.84118	0.366739	1.9759	1.57922	44500000	1221	23360	6.9	6.578	7.221
370281	116176	0.485199	60.52	120.846	74.0873	2.0652	0.334076	2.8852	1.34643	100000000	361	1419	6.773	5.556	7.989
370283	57472.5	0.480392	42.62	113.438	65.1999	2.023	0.167884	2.3084	0.637959	100000000	399	982	3.499	2.701	4.298
370285	73094	0.506241	53.46	115.722	62.5216	1.7081	0.361061	2.24969	0.486044	100000000	302	688	4.555	3.935	5.175
370321	124927	0.402625	68.61	117.45	58.3943	2.02247	0.20429	1.59346	2.49234	51700000	266	436	4.785	3.821	5.749
370322	56331	0.398584	42.1	111.638	49.0942	1.4053	0.127755	1.4053	1.78857	40400000	308	3960	2.931	2.312	3.55
370323	50520.1	0.449127	51.41	112.966	51.5299	1.26165	0.13587	1.66925	0.349379	58200000	326	352	2.912	2.272	3.552
370481	47526.4	0.404142	60.98	120.536	67.2014	1.50514	0.279436	1.25111	2.45777	100000000	541	684	4.273	3.301	5.245
370505	103084	0.351106	63.8			1.55581	0.194477	1.75029	1.51692	21700000	140	21
370522	92971.5	0.394873	38.2	113.701	51.8395	2.39295	0	1.51134	0.419815	29800000	229	142	3.259	2.307	4.21
370523	112943	0.32355	47.97	118.477	64.6717	1.93598	0.40253	1.66763	2.05099	56100000	313	491	4.807	2.504	7.111
370634	179215	0.364416	50.91	120.475	48.9571	0	0	0	0	17900000	474	15755	6.396	3.063	9.728
370681	147255	0.475494	67.83	118.995	67.0882	2.10988	0.301411	2.41129	1.06864	100000000	487	517	6.802	3.555	10.049
370682	55146.2	0.460584	52.1	114.62	52.7091	1.96226	0.176101	1.89937	0.314465	100000000	272	124	3.78	3.048	4.512
370683	80473.9	0.431924	67.3	116.461	60.1096	2.52213	0.169759	2.69189	0.88517	100000000	300	189	5.254	3.426	7.083
370684	82134.1	0.527303	57.41	117.796	64.3927	0	0	0	0	64100000	274	97	5.222	2.58	7.863
370685	125604	0.495879	61.1	115.983	59.7031	2.7251	0.257779	2.007	2.09906	91700000	274	185	4.171	2.351	5.991
370686	68294.6	0.508462	46.05	112.736	50.2565	1.72255	0.0459348	1.88333	0.597152	78800000	249	344	2.975	2.237	3.714
370687	74623	0.490937	49.63	115.826	55.4557	2.04222	0.326068	1.78479	0.068646	87300000	522	1209	3.826	2.637	5.015
370724	38204.1	0.474744	54.42	113.779	61.6442	1.37666	0.310058	1.89756	0.694531	93300000	311	852	3.704	3.138	4.27
370725	54059.6	0.491128	56.69	114.401	61.3432	1.78143	0.222679	1.83282	0.702295	63500000	231	385	4.249	3.612	4.887
370781	57167	0.47914	54.76	117.891	64.9568	1.51941	0.239359	1.32168	1.21761	100000000	470	1092	4.808	3.283	6.332
370782	59056.8	0.516497	62.38	117.302	62.8427	1.7251	0.268967	1.78075	1.33556	100000000	356	349	4.224	2.974	5.474
370783	66022.9	0.440562	62.08	117.931	69.8002	1.68472	0.223483	1.59876	1.39247	100000000	397	551	5.051	2.8	7.303
370784	37965.7	0.56129	53.7	113.462	60.7471	1.606	0.249822	1.77254	0.868427	100000000	295	254	3.4	2.786	4.013
370785	56997.9	0.578884	61.8	117.052	65.9068	2.05152	0.330522	2.66697	0.88899	100000000	362	248	4.703	4.042	5.364
370786	78664.3	0.460231	53.69	116.639	60.1253	1.66519	0.088574	2.37378	0.726306	95700000	249	431	4.354	3.064	5.644
370812	119904	0.441487	69.86	121.142		1.86795	0.388385	1.55354	1.83096	20200000	196	126
370826	61903.6	0.494689	56.14	114.975	54.6217	1.49984	0.0815129	1.19009	0.0326052	38200000	371	844	3.76	2.27	5.25
370827	42328.6	0.43222	43.11	113.44	54.0746	1.59524	0.0952381	1.14286	0.857143	44800000	298	251	3.722	3.211	4.233
370828	32986.9	0.429411	52.2	113.251	58.4975	1.4351	0.141933	1.41933	0.457341	52200000	316	163	3.323	2.635	4.011
370829	39788.6	0.421956	42.73	113.183	57.1217	1.69976	0.15712	1.62834	0.728467	100000000	331	1574	2.591	1.562	3.619
370830	31448.7	0.433144	49.65	114.348	55.115	1.62909	0.116364	1.29455	0.174545	51900000	325	175	2.987	2.595	3.379
370831	32541.9	0.450841	48.2	113.898	53.0671	1.28937	0.128937	1.49199	0.276294	62300000	321	198	3.14	2.604	3.677
370832	31687.4	0.411333	47.11	110.837	55.3967	1.36855	0.136855	1.31381	0.355823	90300000	350	631	2.892	1.737	4.047
370881	57083.6	0.60418	64.83	120.178	62.9677	1.6881	0.369775	1.63987	2.02572	56800000	296	311	5.817	3.457	8.177
370883	69230.2	0.442214	62.48	120.821	58.847	1.57723	0.22287	1.43151	1.32865	100000000	338	576	4.987	1.88	8.094
370921	36677.6	0.415718	45.46	113.196	56.2437	1.5258	0.104712	1.40613	0.433807	53000000	318	569	3.269	2.12	4.418
370923	30167.3	0.4342	44.78	111.352	51.6579	1.39657	0.174571	1.36747	0.334594	53900000	389	463	2.508	2.039	2.978
370982	39349.4	0.501078	65.18	113.142	56.9404	1.42217	0.110002	1.55575	0.361436	100000000	433	1162	3.478	2.594	4.363
370983	77203.9	0.421018	62.04	116.893	57.103	1.577	0.234873	1.26384	1.18555	100000000	302	299	3.878	2.618	5.138
371003	104988	0.460613	62.3	119.24		2.10181	0.385654	2.21751	1.73544	22800000	183	402
371082	130326	0.516518	56.4	119.553	67.0476	2.73033	0.350042	2.10025	0.378045	100000000	384	1167	4.94	2.602	7.278
371083	59763	0.471986	42.77	114.151	51.4204	2.43482	0.193924	1.80995	0.797242	94400000	388	3235	3.731	2.415	5.047
371121	43762.4	0.477618	48.88	113.975	51.4389	2.02885	0.112714	1.66817	0.495942	55600000	306	713	3.277	2.477	2.477
371122	38451.7	0.498998	47.28	113.737	59.0244	1.42813	0.154115	1.55142	0.739751	100000000	1066	1680	2.794	2.191	3.397
371321	27351.2	0.441014	55.56	111.116	57.4539	1.46329	0.186012	1.6245	0.954861	56400000	289	679	2.366	1.428	3.304
371322	34619.3	0.622353	49.55	113.285	57.4349	1.52508	0.135563	1.35563	1.4573	60000000	283	1164	2.782	2.286	3.279
371323	43727.8	0.512373	54.92	113.868	55.8883	1.51922	0.186027	1.62257	1.98429	69600000	332	1242	3.063	2.487	3.638
371324	23590.2	0.532338	60.14	110.55	53.132	1.31293	0.0814922	1.33104	0.561391	22900000	507	14587
371325	48935.4	0.360148	54.09	113.56	62.5736	1.22745	0.0876754	1.57816	1.34018	93500000	785	1665	2.522	1.816	3.228
371326	25863.5	0.507453	48.34	114.339	55.6731	1.61381	0.067242	1.36725	1.19915	62700000	316	258	2.586	1.86	3.312
371327	34201	0.394535	58.2	112.951	56.2636	1.40309	0.0951249	1.79548	0.951249	59400000	337	472	3.05	2.823	3.276
371328	34463.2	0.561614	49.11	113.089	54.6584	1.58665	0.226664	1.85452	1.11271	40300000	266	11025	3.175	2.895	3.456
371329	33628	0.524663	51.55	114.559	61.7621	1.50171	0.102389	1.33106	1.00683	55800000	276	439	3.596	3.326	3.867
371403	47882.1	0.47797	88.52	107.86		1.49959	0.246508	1.23254	0.205423	30300000	0	0
371422	49761.3	0.450195	38.53	110.01	54.5946	1.03528	0.126769	1.24657	0.169026	100000000	294	13	4.662	4.284	5.04
371423	51182	0.548431	49.07	109.258	56.3439	1.25747	0.251493	1.8862	0.157183	41700000	286	229	3.195	2.88	3.511
371424	57253.9	0.428977	54.21	109.346	54.0287	1.52091	0.126743	1.75327	0.0633714	30900000	244	84	3.473	2.509	4.437
371425	58437.6	0.37508	59.49	112.646	55.0811	1.57876	0.0520472	0.832755	0.780708	52800000	331	1118	2.976	2.256	3.696
371426	55719.4	0.472294	44.77	109.373	54.3566	1.3362	0.119303	1.50322	0.0954426	36700000	326	236	2.781	2.512	3.049
371427	42768	0.419967	43.71	108.335	55.3733	1.35342	0.218293	1.76817	0.0436586	62100000	245	397	3.302	2.486	4.119
371428	50079.2	0.419014	48.62	109.286	55.2936	1.41363	0.22618	1.89426	0.0848176	61700000	243	226	4.336	4.306	4.365
371481	42426.7	0.477977	52.3	109.138	52.6628	1.32332	0.0715308	1.48426	0.0536481	85700000	291	27	2.673	2.967	2.379
371482	49651.6	0.515394	52.91	112.422	58.911	1.72131	0.22541	1.14754	0.0614754	94000000	221	300	3.221	2.342	4.101
371503	58170.4	0.359859	48.29			1.91267	0.0772798	1.93199	0.482998	21400000	258	108	4.398	3.11	5.686
371521	38580.2	0.460792	47.08	109.947	55.9613	2.32824	0.27139	1.72832	0.185688	100000000	432	221	3.502	2.809	4.195
371522	22916	0.520707	45.62	107.641	53.5782	1.69819	0.0859845	1.3865	0.257954	80600000	723	1060	2.528	2.269	2.786
371524	48205.7	0.32708	43.76	112.402	55.7106	2.167	0.231147	1.64692	0.866802	34700000	299	483	4.486	3.19	5.781
371525	28618.3	0.497474	43.1	108.741	54.5469	2.12677	0.125104	1.54295	0.250209	100000000	557	524	2.949	2.62	3.278
371526	32166.1	0.478487	48.87	112.239	57.4871	1.93322	0.241652	1.71353	0.659051	34100000	274	375	3.811	3.052	4.571
371581	29358.1	0.523044	60.4	112.025	57.7259	1.82505	0.176211	1.76211	0.151038	100000000	302	111	4.214	3.378	5.051
371603	47209.6	0.429365	53.02	107.662		1.52284	0.089579	1.67214	1.43326	20300000	131	35
371621	33348.8	0.470116	45.66	110.191	58.9177	2.19298	0.280702	1.84211	1.08772	52300000	311	549	3.428	3.158	3.698
371622	52010.7	0.473046	42.03	109.303	56.0892	1.68446	0.189798	1.16251	1.20996	36800000	251	378	2.887	2.544	3.23
371623	75585.1	0.396863	62.04	110.949	56.0726	1.9431	0.323849	1.66551	1.24913	41200000	325	136	3.534	2.828	4.241
371625	72191.8	0.521239	60.63	118.705	64.3637	1.61386	0.432986	1.75162	1.47609	74800000	294	191	6.627	5.985	7.27
371681	71563.6	0.419478	65.55		27.0502	1.62686	0.400258	1.71724	1.82053	23500000	251	113	4.638	2.699	6.578
371703	38252.1	0.493017	49.14			1.90741	0.166667	1.27778	0.759259	18500000	171	8	2.851	2.041	3.661
371721	32840.5	0.467433	33.74	110.269	59.1015	1.61815	0.108358	1.20639	0.296179	100000000	986	917	3.789	3.912	3.666
371722	32497.2	0.502889	48.76	110.514	57.926	1.53906	0.0681862	1.24683	0.496786	96200000	1024	1447	3.046	3.117	2.974
371723	24810.3	0.557891	48.21	109.095	50.9893	1.68011	0.0336022	0.924059	0.168011	29900000	317	410	3.122	3.193	3.051
371724	37513.6	0.471191	39.23	110.108	59.8522	1.91579	0.0974131	0.995779	0.930837	56200000	327	391	2.514	1.423	3.605
371725	38830.5	0.389185	50.59	110.06	54.5412	1.86457	0.089214	1.01704	0.526363	90400000	376	511	2.326	1.617	3.036
371726	24905.4	0.431696	46.05	106.731	53.2721	1.64439	0.106952	0.574866	0.574866	39100000	290	226	3.224	2.839	3.608
371728	54802.6	0.325654	49.13	111.412	56.2279	1.60315	0.0394218	0.840999	0.170828	36100000	367	258	2.559	1.709	3.409
410122	61037.4	0.651645	55.68	129.3	75.3601	3.4154	0.370001	2.24847	6.81656	78300000	571	355	4.496	1.7	7.292
410181	102039	0.397297	59.81	120.832	69.3036	1.65563	0.229241	1.5028	2.9674	100000000	511	858	4.333	2.436	6.23
410182	73348.7	0.455221	58.77	124.594	71.5929	1.80797	0.150664	1.43816	2.24627	100000000	377	445	4.581	3.917	5.245
410183	82699.7	0.449236	61.62	120.822	72.0529	2.00969	0.169492	1.73123	7.30024	100000000	401	449	3.547	2.117	4.977
410184	108656	0.459982	61.87	127.508	79.9194	2.52517	0.34977	2.33749	5.72428	100000000	423	289	9.035	3.206	14.865
410185	61436.9	0.450069	58.24	117.167	69.9597	1.38489	0.191965	1.9745	3.42794	100000000	387	516	3.543	2.006	5.08
410212	40029.1	0.37224	40.19	109.882		1.59202	0.148787	0.981997	0.743937	19500000	0	0
410221	38215.9	0.413492	40.01	110.065	56.3891	1.05139	0.0536423	1.12649	0.665165	54700000	560	307	1.024	0.346	1.701
410222	53112	0.416475	39.9	111.932	62.1648	1.3724	0.111276	1.78042	0.83457	40100000	300	351	2.115	1.745	2.486
410223	52033.8	0.385143	40.12	114.465	62.1263	1.51226	0.166706	1.36937	0.988331	44800000	424	387	2.195	1.922	2.648
410225	50156.4	0.398169	43.59	116.82	61.3322	1.3251	0.12865	1.46662	1.33796	56900000	665	556	3.848	4.603	3.092
410322	78729.3	0.338012	51.8	119.502	64.7994	0	0	0	0	38500000	287	824	2.583	0.706	4.459
410323	103825	0.38153	49.78	116.081	62.8594	1.75838	0.165494	1.61357	1.69632	15200000	502	531	2.65	1.088	4.212
410324	81794.7	0.413235	51.75	116.813	65.7538	2.01773	0.305717	1.55916	2.47631	34100000	276	992	3.776	2.63	4.922
410325	36505.5	0.508269	38.24	110.348	60.0912	1.54582	0.0552079	1.26978	0.920132	54300000	515	1580	2.181	1.234	3.129
410326	41510.2	0.483376	38.84	113.271	60.4827	1.60994	0.0919963	1.49494	0.390984	29900000	256	964	2.15	0.763	3.538
410327	53144.2	0.469714	39.84	115.673	63.4216	1.87467	0.0520743	1.2845	0.919979	35900000	299	654	1.985	0.81	3.161
410328	53122.5	0.477364	37.29	114.214	60.9201	1.813	0.0777001	1.3986	2.2015	32400000	298	346	2.046	0.947	3.146
410329	52920.5	0.473328	47.22	115.057	63.6344	1.34965	0.163976	1.29919	2.62361	37200000	339	569	2.441	1.032	3.849
410381	81300.2	0.397583	62.12	118.371	65.0131	0	0	0	0	52900000	292	126	4.551	3.391	5.71
410421	65049.4	0.431124	45.16	114.061	62.4349	1.48535	0.120434	1.8065	0.140506	33700000	313	768	1.948	0.671	3.226
410422	29478.1	0.470818	40.47	111.687	60.0409	1.59476	0.0427168	1.3527	0.256301	47400000	496	639	1.171	0.008	2.34
410423	20408.4	0.536293	40.28	110.814	60.7693	1.34672	0.0889341	1.33401	0.49549	42900000	415	2333	1.701	0.51	2.891
410425	34326.1	0.349479	44.06	114.048	59.5218	1.40205	0.157978	1.73776	0.315956	58100000	923	1759	1.809	0.801	2.817
410481	46158	0.378922	60.04	116.014	58.5735	1.62822	0.135685	2.23881	2.47626	67100000	323	385	2.981	0.82	5.143
410482	48817.8	0.507779	49.16	116.164	65.6183	1.08774	0.338635	1.64187	1.34428	97300000	396	433	2.608	1.653	3.562
410522	10885.3	0.607455	45.23	108.674	64.0502	1.19442	0.0473037	0.626774	0.106433	45500000	250	186	2.283	1.542	3.024
410523	36671.9	0.44996	50.2	115.544	69.178	1.78289	0.248251	1.53464	1.21869	36700000	297	715	3.07	1.77	4.37
410526	31870.9	0.433218	35.03	111.688	64.1353	1.50543	0.153965	1.41134	0.769823	94900000	997	1585	2.372	1.928	2.815
410527	25126.2	0.406767	34.13	111.095	60.9179	1.59964	0.0747496	1.45014	0.343848	32100000	344	608	2.389	1.585	3.192
410581	65695.1	0.476108	56.59	116.435	67.2578	1.96151	0.343263	1.91247	1.39757	96200000	494	1204	2.749	1.059	4.438
410621	45893.6	0.324985	40.38	109.092	68.0952	1.23259	0.0800384	1.18457	0.256123	52300000	647	2101	1.918	0.798	3.038
410622	93350.6	0.26551	58.32	115.679	67.7194	1.29623	0.190621	1.75372	1.79184	45200000	504	988	2.858	1.289	4.428
410721	60604.4	0.369814	57.18	118.51	67.2018	2.4957	0.258176	1.72117	0.946644	44500000	0	0	4.628	4.471	4.478
410724	37001.3	0.44745	47.91	114.961	61.3097	1.85632	0.216972	1.44648	1.18129	30600000	322	500	4.045	2.802	5.289
410725	35630.5	0.472614	37.07	115.355	66.8715	1.98096	0.168919	1.93489	2.01167	38400000	349	410	2.229	1.495	2.962
410726	32215.4	0.487946	39.57	111.176	60.116	1.8563	0.152872	1.24481	0.764359	29900000	318	199	2.366	1.217	3.514
410727	32428.3	0.428952	39.02	110.486	60.3155	1.41943	0.0974116	1.19677	0.320067	39400000	306	157	1.813	1.21	2.417
410781	34722.8	0.469283	47.17	113.607	63.3984	1.9943	0.0407	1.72975	0.549451	88200000	298	555	3.196	2.474	3.919
410782	44586.5	0.416463	49.75	114.786	66.3819	1.61863	0.210554	1.69759	1.19753	99800000	283	661	3.305	1.837	4.773
410783	51835.7	0.357144	49.81			1.15971	0.143583	1.45792	1.62359	29400000	463	347	3.782	2.544	5.02
410821	60600.6	0.473366	53.01	118.301	64.9626	2.85599	0.201126	2.13194	1.24698	29100000	269	1117	3.654	2.263	5.046
410822	83690.4	0.317747	55.9	117.411	66.7895	1.62811	0.0856898	1.68523	0.856898	29400000	293	734	3.409	2.098	4.719
410823	70053.1	0.355942	46.74	117.204	69.5779	1.6029	0.196582	1.67851	0.846817	40900000	372	1003	3.058	2.43	3.686
410825	73884	0.413721	51.75	115.967	67.7127	1.87913	0.152362	1.52362	2.00609	81800000	542	358	3.831	2.556	5.107
410882	99950.2	0.359423	62.94	118.392	63.3632	2.32402	0.201117	1.96648	1.92179	78200000	292	383	4.548	3.144	5.953
410883	111751	0.268265	52.64	120.18	64.2815	2.45362	0.209455	2.30401	1.13704	72800000	272	567	4.049	2.024	6.074
410922	33050.1	0.435095	33	110.303	58.3336	1.90749	0.0675219	1.28292	0.489534	27800000	299	49	2.45	1.87	3.029
410923	35450.3	0.485896	35.8	111.258	59.4121	1.67856	0.167856	1.61561	0.461603	27100000	317	9365	1.951	0.81	3.092
410926	47708.8	0.443222	36.59	110.474	57.3511	2.12148	0.111657	2.07682	0.357302	51200000	467	1183	2.93	2.663	3.197
410927	35805.6	0.368412	35.78	110.322	57.9005	1.98081	0.0619003	1.54751	0.711854	26000000	344	208	2.316	0.649	3.984
410928	27237.7	0.566468	42.76	111.37	58.7648	1.79622	0.0619387	1.37297	0.856818	38600000	335	476	2.211	1.67	2.752
411003	94477.9	0.403673	44.5			1.71103	0.414794	1.10612	2.52333	39500000	481	0	2.548	2.516	2.58
411024	67642.4	0.476494	44.5	114.087	59.6613	1.51626	0.109609	1.44319	1.31531	33500000	317	541	2.675	1.845	3.505
411025	67055.6	0.486652	43.81	114.025	60.5065	1.88204	0.074096	1.24481	1.30409	28900000	427	517	2.021	0.92	3.123
411081	75077	0.396575	50.57	117.153	68.9013	1.27951	0.14417	1.67598	1.58587	100000000	398	617	2.75	1.497	4.002
411082	109312	0.2447	57.38	119.451	66.0876	1.76056	0.211268	2.25352	2.94366	98400000	383	278	4.387	2.136	6.637
411103	53726.5	0.541747	57.98	122.731		2.25609	0.356224	1.84049	3.93825	46300000	0	0
411121	56690.6	0.391278	47	112.195	53.951	2.1248	0.178931	1.56565	0.402594	60000000	272	559	2.303	1.709	2.897
411122	59227	0.404224	49.32	114.039	58.0369	1.83594	0.185279	1.4317	0.808489	35000000	281	347
411203	84353.1	0.424944	50.18			1.35182	0.0693241	1.03986	0.554593	13100000	233	187	2.791	1.906	3.676
411221	70618	0.389693	52.04	116.928	65.6114	1.70913	0.096743	1.87036	1.48339	28900000	287	449	3.543	2.168	4.918
411224	36469.6	0.47289	42.31	113.88	55.31	1.73447	0.0315358	1.16682	0.37843	29500000	344	823	2.197	0.625	3.77
411281	103824	0.331161	96.56	119.411	57.6003	1.91458	0.220913	1.7673	1.91458	60400000	259	566	5.458	2.399	8.518
411282	66484.9	0.343797	48.07	118.083	65.0943	1.30978	0.1523	1.40116	0.791959	82200000	382	1314	3.158	0.863	5.453
411321	31055.5	0.465169	41.74	111.147	53.6244	1.35655	0.0549954	0.989918	0.329973	30400000	274	648	2.304	1.914	2.694
411322	28897.3	0.497192	40.64	109.767	56.1262	1.38491	0.0686735	1.08733	0.583724	37800000	368	587	1.869	1.661	2.076
411323	55762.5	0.463797	51.28	116.614	62.7508	2.30906	0.26643	1.64298	2.10924	38600000	310	409	2.831	1.472	4.189
411324	30962.5	0.545699	42.96	116.594	59.6052	1.79561	0.120511	1.50639	0.976139	86600000	367	288	3.553	3.325	3.781
411325	44688.6	0.384319	42.69	116.863	57.4269	1.98507	0.0910581	1.5662	0.910581	35900000	306	347	2.4	1.94	2.861
411326	43329.2	0.462676	44.61	114.551	53.6968	1.671	0.1671	1.59673	1.18827	52000000	341	393	1.905	1.337	2.473
411327	30715.2	0.499166	42.09	113.062	51.2308	1.31766	0.0712251	1.1396	0.213675	27100000	282	457	2.033	2.01	2.055
411328	34248.9	0.497159	43.69	113.179	53.234	1.61443	0.104463	1.03514	0.816714	49400000	426	284	1.742	1.429	2.056
411329	43692.4	0.520261	42.65	114.997	52.9381	1.50962	0.0829463	1.17784	0.381553	37300000	304	266	2.352	1.563	3.142
411330	47596.9	0.449727	47.72	114.059	56.5425	1.6258	0.0533049	1.6258	1.03945	3270	310	878	2.15	0.806	3.495
411381	36066.8	0.464918	43.99	114.341	57.4423	1.92339	0.112197	1.2502	0.552973	100000000	522	462	2.301	2.044	2.558
411421	43406.5	0.463666	39.3	114.313	57.2989	1.35316	0.174169	1.05841	0.924437	35100000	425	401	1.855	0.871	2.839
411422	30793.1	0.40795	40.02	110.859	60.3793	1.85134	0.0552639	1.36778	0.828958	52900000	763	513	2.071	1.437	2.705
411423	32292.8	0.454437	37.59	110.945	58.3478	1.77715	0.142172	1.31509	0.710858	29800000	390	219	2.086	1.904	2.269
411424	34018.3	0.407739	39.37	112.355	57.9803	1.47648	0.0500501	1.47648	1.43894	44700000	340	333	2.04	1.357	2.723
411425	34809.4	0.397144	40.55	109.771	60.2423	1.89281	0.113157	1.27559	0.452628	89900000	352	722	2.232	2.095	2.369
411426	35442.2	0.420366	42.23	111.432	58.5627	1.43877	0.044613	1.2157	0.79188	41100000	462	584	3.102	3.009	3.195
411481	49012.3	0.441774	50.5	113.094	59.9552	1.67144	0.095511	1.19389	1.68736	88500000	557	510	2.441	1.519	3.363
411521	42301.3	0.417778	44.19	112.568	53.2025	1.62024	0.018205	1.14691	0.40051	32800000	338	301	2.13	1.184	3.077
411522	38697.1	0.446173	41.75	113.691	58.6731	2.11516	0.184657	1.30938	0.621118	43800000	459	578	3.049	2.424	3.674
411523	56125.8	0.425786	50.28	115.527	53.3746	1.75559	0.137694	1.37694	0.137694	60900000	748	2129	2.189	0.634	3.744
411524	44401	0.39532	41.66	116.394	54.3894	2.13328	0.0566358	1.4159	0.717387	89600000	500	580	2.453	1.431	3.475
411525	39327.8	0.481175	44.85	115.446	54.4457	1.90129	0.144037	1.59401	0.883426	49500000	771	845	2.129	0.802	3.456
411526	44368.7	0.437502	52.81	117.007	57.4216	2.26604	0.117716	1.29488	0.367863	46000000	353	292	3.026	1.671	4.381
411527	39670.2	0.411496	42.25	112.587	55.0223	1.52766	0.0526778	1.29939	0.491659	31400000	305	280	1.877	1.001	2.754
411528	35041.2	0.448015	41.47	111.998	50.7899	1.66989	0.0690036	0.938449	0.234612	44200000	659	721	1.526	0.612	2.439
411603	26490.4	0.371587	41.35			1.28142	0.0586912	1.05644	0.645603	23700000	382	243	2.157	2.183	2.132
411621	40719.5	0.360736	41.48	110.006	55.3258	2.13073	0	1.20982	0.794511	33300000	327	432	1.915	1.576	2.253
411622	40339	0.366849	41.43	113.232	54.2448	1.7754	0.0433025	1.44342	0.750577	34800000	382	440	2.31	2.192	2.429
411623	31289.4	0.388913	38.69	111.348	57.1092	1.73868	0.104112	0.957834	0.447683	38200000	361	146	1.857	1.684	2.031
411624	34710.5	0.423664	41.82	111.918	58.7204	1.46352	0.0418148	1.36943	0.815388	38100000	365	140	2.244	1.738	2.75
411625	31012.8	0.3705	41.39	110.638	61.1404	1.62709	0.198657	0.974364	0.61489	36200000	370	171	1.891	1.406	2.376
411627	32333.3	0.419733	40.02	108.362	55.1963	1.36202	0.0260259	0.980307	0.442439	50200000	423	253	1.678	1.399	1.957
411628	34415.8	0.409172	45.59	111.044	58.124	1.6691	0.104319	1.23096	0.594617	35800000	446	307	1.691	0.932	2.45
411681	38448.6	0.433225	50.13	113.256	61.1548	1.73654	0.113029	1.19194	0.678175	98800000	370	163	3.317	3.009	3.264
411721	37109.7	0.436638	40.62	115.804	55.7758	1.91565	0.231732	1.15866	0.695195	37700000	398	299	2.318	1.901	2.736
411722	25928	0.407742	40.2	110.588	51.5277	1.4219	0.02983	1.03411	0.427563	34600000	492	596	1.92	1.68	2.16
411723	34939.4	0.408916	43.24	113.062	59.0287	1.74283	0.0823384	1.05668	0.507754	31300000	381	352	1.882	1.337	2.428
411724	38778.2	0.379936	35.83	111.829	55.0444	1.13582	0.0319949	0.991841	0	30700000	336	78	2.529	2.309	2.749
411725	45373.4	0.418301	44.59	113.09	51.3944	1.26551	0.0496278	0.694789	1.21588	29700000	288	252	2.802	2.782	2.822
411726	41105	0.385757	43.12	111.005	54.1575	1.99942	0.158228	1.3809	0.762371	32100000	328	507	1.258	0.464	2.053
411727	39716	0.355939	40.59	110.152	54.5602	1.46915	0.0979432	0.734574	0.244858	37500000	302	572	1.683	0.898	2.468
411728	51294.9	0.381111	44.96	114.074	57.41	2.08428	0.158586	1.63117	1.314	28900000	254	656	2.75	2.734	2.766
411729	33048.1	0.499357	37.71	112.908	53.8815	1.37169	0	0.983248	0.388444	33000000	450	458	1.668	1.078	2.257
419001	94453	0.350395	63.61	122.988	61.0065	1.11371	0.233741	1.80118	1.20995	100000000	661	664
420222	32198.4	0.438763	39.01	116.468	62.4571	1.77384	0.110865	1.26386	0.709534	40100000	426	1589	2.685	1.877	3.493
420281	78132.5	0.32708	58.54	118.514	64.8846	1.2741	0.137741	1.35445	1.67585	87700000	375	743	2.807	1.174	4.44
420304	42221	0.367831	46.22	110.318		1.99899	0.0759109	0.607287	0.480769	20700000	278	1452
420322	24947	0.537833	39.95	110.042	55.2171	1.88679	0.0539084	0.97035	1.40162	27500000	258	596	2.222	1.79	2.653
420323	33308.3	0.387576	40.7	112.481	55.0025	1.15574	0.115574	0.982375	1.06906	35300000	0	0	2.983	3.214	2.751
420324	29810.7	0.497162	39.7	113.869	50.2681	1.51622	0.0352609	0.952045	0.846262	24200000	261	260	2.074	0.796	3.351
420325	32331.8	0.457311	41.3	112.618	50.9066	1.81179	0.0540833	1.02758	0.189292	48200000	467	1086	2.628	1.941	3.315
420381	70898.1	0.464286	54.48	116.921	57.7248	2.39083	0.121981	1.73213	2.95194	36200000	336	479	3.388	1.829	4.948
420506	96658.3	0.479346	57.4	119.731		2.03426	0.1606	1.10635	4.05068	42100000	278	278
420525	100326	0.407745	52.58	114.931	66.8205	1.93157	0.220751	1.71082	0.165563	21500000	240	234	3.74	2.438	5.042
420526	84850.4	0.45591	49.58	111.509	56.6929	2.07927	0	0.974659	0	23500000	268	2338	1.767	0.011	3.552
420527	50675.2	0.462064	41.89	112.015	63.0235	2.03327	0.4313	1.41713	1.13986	36000000	316	402	2.38	1.341	3.419
420528	47307.4	0.467358	37.83	110.589	56.6515	1.72158	0.0890472	1.12793	1.54348	20600000	155	12	2.207	0.987	3.068
420529	47814.3	0.409513	41.05	108.567	58.5527	2.5731	0.0584795	1.52047	0	18800000	319	419	2.087	0.737	3.436
420581	184878	0.404928	59.2	118.607	68.1185	2.2319	0.244965	1.90528	1.30648	83300000	295	565	4.461	3.17	5.751
420582	118278	0.409922	54.76	115.624	58.6581	1.99768	0.18583	1.50987	0.743322	71500000	277	180	3.198	1.803	4.594
420583	129793	0.413384	58.16	117.278	62.8439	2.36924	0.245865	1.43049	0.447027	75900000	269	179	4.089	2.628	5.549
420607	95921	0.411739	70.2	119.983		1.9306	0.208714	0.808766	2.96113	34600000	0	0
420624	65041.4	0.466134	46.8	112.349	56.5992	2.01887	0.087777	1.40443	1.51415	26900000	286	765	2.222	1.549	2.894
420625	84508.8	0.358319	51.44	117.046	59.0861	2.02773	0.268984	1.77943	1.55183	25200000	270	74	2.979	1.929	4.03
420626	61275.8	0.400139	45.91	112.44	57.0764	2.41503	0.134168	1.34168	0.0447227	23300000	252	441	2.647	1.563	3.731
420682	92429.1	0.402057	57.74	116.749	55.42	2.14031	0.0713436	1.68847	1.09394	33800000	292	212	2.767	1.29	4.244
420683	75935.4	0.406363	55.44	114.176	58.4639	1.90144	0.10126	1.38389	1.89019	85000000	326	268	2.58	1.658	3.503
420684	78340.4	0.385283	53.5	114.525	57.9057	2.00256	0.127823	1.23562	2.66297	70000000	274	65	3.427	2.318	4.537
420822	84874.9	0.398749	44.1	111.564	49.0596	1.81956	0.0505433	1.28886	0.75815	22100000	317	27476	2.39	2.114	2.667
420881	64567.8	0.368394	58.06	113.761	55.3239	1.48464	0.115088	0.886178	1.11635	80900000	385	216	2.788	2.103	3.474
420882	87278.8	0.371998	58.05		18.1372	1.80601	0.223214	1.60308	0.730519	25200000	332	1752	2.959	1.992	3.925
420921	28767.3	0.548665	43.62	112.511	57.6293	1.59288	0.124121	0.848159	0.930906	27600000	251	650	1.547	0.371	2.724
420922	37590.4	0.492331	48.18	113.066	54.4053	1.89223	0.061703	0.781571	0.658165	25100000	387	637	2.696	2.54	2.853
420923	49630.2	0.413192	55.04	115.023	53.5716	1.52039	0.0230362	0.645013	3.2481	24600000	304	730	2.948	2.035	3.86
420981	83134.1	0.407897	62.89	115.506	51.7936	1.46874	0.146874	1.00713	2.34998	71100000	282	178	3.155	2.578	3.732
420982	52307.2	0.447025	56.32	113.441	55.3436	1.42456	0.0401284	0.822632	1.04334	69900000	313	381	2.284	1.05	3.518
420984	75016.7	0.341651	58.9	118.692	61.3842	1.48345	0.0553526	1.18455	2.30267	85300000	375	276	4.67	5.423	3.917
421022	44485.3	0.402347	51.89	113.725	54.3096	1.4322	0.120466	1.2582	2.27547	41200000	522	692	2.494	1.353	3.635
421023	26663.2	0.439588	45.69	112.405	55.8591	0	0	0	0	31400000	459	698	2.706	2.375	3.036
421024	41660.7	0.404573	42.24	115.003	54.7216	1.54565	0.143781	1.25809	1.94105	30400000	282	516	2.293	1.285	3.301
421081	47179.6	0.446418	50.88	114.401	52.6362	1.20329	0.0844416	0.717754	0.0633312	66800000	335	100	2.968	2.261	3.675
421083	43848.5	0.408329	49.26	115.586	58.6348	0.973933	0.186193	1.07419	0.759095	81300000	455	734	2.753	1.899	3.608
421087	52501.5	0.41512	53.1	113.862	58.1492	1.71045	0.152718	1.32865	0.595602	69100000	346	268	2.732	1.846	3.618
421121	45924.1	0.308793	40.97	116.659	55.2713	1.65289	0.0375657	0.939144	0.375657	21200000	272	280	2.841	2.403	3.279
421122	39026.3	0.406148	44.8	115.763	59.6853	1.60721	0.0588005	1.19561	0.588005	37300000	596	528	2.324	1.393	3.256
421123	33569.3	0.519342	44.8	112.558	54.7878	1.60609	0.0845309	1.20456	0.655114	28600000	320	354	1.956	1.039	2.873
421124	39207	0.443513	43.2	114.065	54.9119	2.57898	0.128949	1.25725	1.1283	28700000	327	517	2.408	0.954	3.863
421125	35045.4	0.471617	43.3	113.607	53.5118	1.13081	0.0279213	0.991205	0.65615	11900000	376	571	2.066	1.219	2.913
421126	33532.4	0.507662	44.9	116.017	56.6674	1.46446	0.113622	1.00997	1.22459	39300000	407	272	3.43	2.672	4.188
421127	31368.4	0.413059	45.57	114.786	57.2758	1.45976	0.0761615	1.04087	0.71084	39800000	541	1223	2.604	1.923	3.284
421181	41862.4	0.404331	48.6	117.562	58.2196	1.23084	0.111894	0.99586	0.906344	100000000	413	398	2.371	1.078	3.665
421182	47977.2	0.409992	54.98	117.366	59.1385	1.34556	0.103504	1.00547	1.49342	84900000	419	241	3.201	1.811	4.591
421221	101176	0.323159	51.35	118.539	56.6494	1.68067	0.210084	1.15546	0.840336	27400000	296	461	2.904	1.159	4.649
421222	38953.8	0.437733	46.3	113.168	58.506	1.40746	0.0938306	1.17288	0.79756	25300000	345	401	2.946	1.839	4.053
421223	35902.6	0.489696	48.79	112.533	57.6526	1.33458	0.0936549	1.21751	2.03699	36100000	293	303	3.23	2.607	3.853
421224	35263.9	0.495931	45.3	114.836	54.7468	1.38002	0.0511117	1.20112	0.408893	48200000	298	512	3.194	2.305	4.083
421281	99247.4	0.442917	58.8	118.386	59.1438	1.10544	0.0637755	1.16922	1.40306	80900000	491	399	3.497	1.858	5.135
421321	42371.2	0.250633	40	109.799	54.9672	1.39608	0.0941176	0.737255	0.360784	47000000	312	718
421381	50157.1	0.356371	52.14	113.87	55.5052	1.42073	0.154733	0.801801	1.28007	3630	375	442	3.366	3.054	3.679
422801	45353.7	0.517469	57	120.426	68.1246	1.70889	0.454111	1.52964	1.57744	100000000	407	533	4.771	1.883	7.659
422802	27293.2	0.653375	45.3	112.107	59.4592	1.35873	0	1.10563	1.99814	100000000	397	417	2.498	0.929	4.066
422822	29271.1	0.602424	42.7	110.063	55.4949	1.62779	0.0728863	1.40914	1.28766	24900000	313	333	1.175	0.013	3.487
422823	32235.7	0.575239	40.3	112.177	55.7187	1.79565	0.126454	1.69449	1.41629	33100000	368	368	3.164	2.732	3.595
422825	27736.8	0.610626	39.1	109.14	54.3471	1.75439	0.0701754	0.877193	0.421053	23600000	226	226	1.761	0.501	3.021
422826	30169.4	0.625181	43.8	111.071	54.2922	2.38394	0.0941029	1.53701	1.12923	21000000	306	550	2.477	1.036	3.918
422827	29883.5	0.640917	44.3	111.872	53.8682	1.90611	0.0705965	1.23544	2.85916	27200000	320	475	2.523	0.51	4.536
422828	38425.9	0.59854	39	110.997	52.8696	2.34688	0.057241	1.31654	0.057241	22100000	241	564	1.821	0.023	3.619
429004	76537.4	0.43207	59.4	121.156	64.9528	1.87715	0.167445	1.11043	1.93884	100000000	783	592
429005	91667.2	0.398545	57.8	118.791	63.6758	1.87253	0.0789622	1.03779	0.891145	100000000	495	89
429006	56173	0.397299	54.7	117.422	59.6977	1.56223	0.181253	0.966684	0.440186	100000000	701	302
429021	49336.2	0.618868	49.2	116.196	46.3433	1.2012	0	2.25225	0.3003	100000000	317	18828
430112	90904.8	0.577466	65.72	125.894		2.53876	0.303303	1.07841	4.81914	25600000	312	443
430121	124406	0.442565	68.66	127.581	76.1536	2.4809	0.560204	1.20044	6.40233	60500000	636	3758	7.847	3.843	11.85
430181	98562.2	0.414997	66.22	115.408	68.864	2.49755	0.153911	1.29425	2.65146	100000000	475	891	3.952	2.799	5.105
430182	84627.8	0.469391	63.24		33.4524	1.70189	0.158316	1.40901	3.34837	29600000	368	1196	3.514	2.582	4.445
430212	55198.3	0.434126	51.23			1.72745	0	0.652591	0.345489	20600000	100	6	2.591	2.947	2.234
430223	63004.7	0.516177	60.11	109.055	49.1081	1.72906	0.0793147	0.935914	0.872462	66000000	712	645	2.471	1.707	3.234
430224	43787.7	0.517713	49.81	107.025	48.1427	1.36234	0.142334	0.93534	0.610004	11700000	294	242	1.8	0.948	2.651
430225	53395.4	0.469712	46.07	108.012	52.9211	1.80911	0	1.55958	0.62383	26500000	264	456	3.051	2.4	3.701
430281	80852.2	0.397668	64.51	111.9	59.2282	2.02032	0.146727	1.11738	1.68172	92400000	381	547	3.604	2.817	4.391
430321	61173	0.344054	47.2	112.736	65.2752	1.96771	0.0882947	0.794652	1.55146	68200000	293	383	2.506	1.757	3.256
430381	66161.1	0.389598	47.27	110.816	48.9996	2.45172	0.0958773	0.945076	0.917683	82700000	299	146	2.843	1.974	3.713
430382	89252.1	0.491161	65.03	116.086	63.8316	3.67505	0.0967118	2.90135	2.99807	70600000	236	330	5.957	4.344	7.57
430421	39277.2	0.458646	44.14	107.047	49.0222	1.14813	0.0450248	0.56281	0.168843	43800000	317	592	2.342	2.529	2.156
430422	42834.7	0.475381	41.5	108.351	49.0323	1.24325	0.0376742	0.439533	0.150697	31700000	337	384	1.814	1.807	1.822
430423	49088.8	0.416421	41.77	109.832	54.8173	1.57879	0.119154	0.714924	0.387251	30100000	246	318	2.02	1.12	2.921
430424	48767.7	0.507729	41.24	110.153	51.8884	1.32649	0.0353732	0.689777	0.689777	26100000	283	360	2.287	1.562	3.012
430426	37254.4	0.522408	42.85	110.928	50.9525	1.47346	0.143435	0.756292	0.169514	31100000	354	388	1.86	0.803	2.916
430481	32255.2	0.572	52.69	110.795	55.4049	1.35005	0.166564	0.622425	1.35005	84000000	517	163	3.529	3.388	3.67
430482	42136.3	0.529125	49.45	110.377	53.3476	1.12558	0.0632351	0.619704	0.139117	70800000	349	650	2.803	2.617	2.989
430522	26115.7	0.533788	42.1	106.04	46.5466	1.1258	0.0163159	0.440529	0.897373	32800000	252	246	2.586	2.684	2.448
430523	23373	0.488332	44.27	104.303	46.1173	0.797766	0.0531844	0.491956	0.571732	40200000	332	427	1.465	0.846	2.083
430524	22231.3	0.593075	40.29	107.575	50.161	1.28738	0.0594177	0.920974	1.54486	37300000	348	343	2.165	1.627	2.702
430525	26324.5	0.471919	45.86	109.419	52.0135	1.1695	0.0444115	0.858623	0.414508	27100000	357	376	2.839	1.785	2.993
430527	32694.9	0.556313	39.78	105.132	45.8807	1.34159	0	0.687994	0.997592	19500000	240	504	2.366	1.931	2.801
430528	22221	0.53489	44.02	106.035	47.3007	0.992604	0.0778513	0.89529	0.603348	27800000	309	266	2.081	1.161	3.002
430529	23510.1	0.654452	40.41	105.021	45.6763	0.921457	0	0.614305	0.0438789	14700000	126	87	2.079	0.852	3.307
430581	25105.5	0.549619	45.45	107.402	50.8879	1.04655	0.156201	0.812246	0.484224	71000000	300	256	2.188	1.465	2.912
430582	58324.8	0.586359	57.81			1.06895	0.096302	0.97265	2.92758	31500000	248	1188	4.764	4.549	4.978
430621	62963.7	0.391271	53.62	109.555	44.9851	0.978822	0.106781	0.943228	1.1212	37400000	247	444	1.937	1.195	2.68
430623	64770.4	0.435043	52.36	109.202	48.8314	1.19177	0.0361141	0.975081	1.31817	35700000	397	415	2.291	1.696	2.886
430624	57074.6	0.423861	51.86	111.886	52.6753	1.36986	0.10274	0.890411	1.78082	32800000	294	309	2.927	2.651	3.202
430626	33906.9	0.449772	45.87	110.563	59.4493	0.809589	0.157712	0.778046	0.925244	53900000	518	403	2.63	2.234	3.025
430681	79987.9	0.435974	58.43	111.924	54.1213	1.26542	0.0632711	1.02816	1.40778	74700000	299	274	3.742	3.583	3.901
430682	69090.2	0.44067	55.57	110.257	50.7468	1.31579	0.0692521	0.900277	1.03878	73000000	264	144	3.072	2.458	3.686
430721	49338.8	0.544108	46.01	115.26	48.9645	1.14647	0.0701919	0.748713	1.61441	24300000	263	27	2.217	1.671	2.764
430722	42916.6	0.480809	43.61	108.617	52.41	1.07618	0.0424809	0.94874	1.06202	3340	294	690	2.549	2.178	2.919
430723	51746.8	0.555379	48.52	110.792	53.5583	1.10819	0	0.775731	1.57917	56100000	911	1307	2.163	1.319	3.006
430724	51754.1	0.49071	51.73	109.018	53.0315	1.26005	0.0268097	0.643432	0.563003	23900000	273	333	2.063	1.062	3.065
430725	50361.4	0.486857	45.58	108.712	50.3445	1.28522	0.0494315	0.667326	0.729115	37000000	397	944	2.246	1.734	2.758
430726	52845.7	0.500103	47.77	112.427	52.1634	1.26899	0.160858	1.10813	0.911528	40000000	472	512	2.19	1.247	3.133
430781	80625.5	0.442395	67.68	113.366	50.1151	1.26939	0.188058	0.846262	0.51716	58000000	216	342	2.375	0.749	4
430821	31695.2	0.647807	47.3	110.089	52.0613	1.61778	0.124444	0.924444	0.568889	33900000	326	576	2.318	1.56	3.076
430822	26036.5	0.707369	45.03	106.526	55.5048	1.83462	0.0531773	0.505185	0.584951	29300000	277	411	2.725	2.371	3.079
430921	46881.6	0.476303	52.05	108.613	47.2138	1.25786	0.0349406	0.978337	1.32774	60900000	438	515	2.113	1.507	2.718
430922	39531.3	0.389903	49.96	107.281	58.1391	1.40023	0.0145858	0.933489	1.37106	31200000	327	401	2.801	2.741	2.861
430923	29728.3	0.476716	38.78	108.161	58.5968	1.31882	0.0512164	0.909091	0.307298	39900000	354	671	2.574	2.36	2.787
430981	45508.3	0.373211	54.11	110.849	51.394	1.92172	0.0705219	1.26939	2.73272	71600000	314	219	2.485	1.718	3.252
431021	51533.6	0.489174	54.52	107.419	52.4173	0.888074	0.0845785	0.507471	0.606146	31200000	321	536	3.532	3.329	3.736
431022	38027.1	0.545252	47.53	108.622	50.6629	1.14437	0.0704225	1.10915	0.598592	28600000	272	223	2.646	1.062	4.231
431023	58833	0.528128	55.6	106.933	46.9888	1.31848	0.0557103	0.928505	0.445682	30400000	353	666	2.25	1.564	2.936
431024	41114.5	0.45961	51.61	111.516	48.2728	1.10723	0.0874126	0.786713	2.27273	21100000	294	125	3.316	2.47	4.161
431025	44020.8	0.47302	50.1	107.974	50.2749	0.897833	0.0619195	0.897833	0	21000000	244	126	3.656	3.021	4.292
431026	25379.2	0.571902	44.24	111.346	53.2566	1.07371	0.0870575	1.68311	0.783517	31500000	295	983	2.938	2.243	3.633
431027	26931.5	0.644661	44.7	107.539	51.2905	1.0559	0.248447	1.18012	0.124224	19700000	257	302	3.413	3.104	3.721
431028	30817.9	0.481492	47.38	106.382	51.2296	1.13669	0.0852515	0.710429	1.27877	21700000	276	82	1.856	0.81	2.902
431081	98888.8	0.375415	64.49	113.055	58.0602	1.08359	0.247678	1.26935	2.19814	68800000	264	331	3.48	2.287	4.672
431121	39873.1	0.552398	50.6	110.948	54.8759	0	0	0	0	30400000	334	533	3.103	2.973	3.233
431122	37831.2	0.449467	43.32	109.477	44.8522	1.22349	0.0611746	0.570962	0.530179	28100000	311	272	2.667	2.465	2.868
431123	45043.3	0.365245	45.51	109.389	47.1552	1.33673	0	0.763845	0.763845	18300000	217	386	1.78	0.022	3.538
431124	35694.4	0.523446	49.83	108.652	49.8775	0.869145	0.0160953	0.756478	1.14277	55400000	666	1142	2.014	1.219	2.809
431125	32949.5	0.461314	41.12	109.965	53.5055	1.01824	0.0424268	0.763683	0.424268	21100000	259	492	3.083	2.643	3.524
431126	32968.5	0.560517	46.33	110.948	49.8598	0.979389	0.0292355	0.438532	0.862447	29800000	430	205	2.432	1.84	3.025
431127	36746	0.441228	51.73	110.873	53.8632	0.81843	0.242498	0.636557	0.969991	22800000	319	233	3.278	3.087	3.469
431128	27159.3	0.527614	45.02	111.699	52.342	0.989523	0.174622	0.960419	1.33877	24300000	296	44	3.478	3.37	3.587
431129	29308.4	0.455557	46.11	113.451	52.4881	0.75859	0.245426	0.91477	1.45025	18700000	186	187	3.054	2.235	3.872
431221	50870.9	0.4056	39.34	107.76	55.9745	1.37104	0.0428449	0.599829	0.299914	16700000	163	0	1.866	1.792	1.94
431222	33288.7	0.417817	42.21	108.802	52.4416	0.744952	0.039208	0.646932	0.78416	26700000	345	533	1.847	0.555	3.14
431223	27757.5	0.601678	40.2	108.299	49.3889	0.981354	0.0245339	0.785083	0.171737	21900000	249	81	2.456	2.051	2.861
431224	22823.1	0.560087	41.66	108.922	51.0196	0.791766	0.0131961	0.725785	0.923727	26200000	332	463	2.552	2.349	2.755
431225	30399.8	0.694752	40.14	108.663	47.4917	1.3741	0.0343525	0.961869	0	34000000	246	408	1.406	0.003	2.809
431226	28290.9	0.496794	40.55	110.719	52.7429	0.893712	0.0319183	0.893712	0.510693	13000000	394	4675	2.513	2	3.027
431227	30793.8	0.576136	41.75	110.135	49.6847	1.58514	0.0905797	1.31341	0	11400000	311	129338	2.317	1.423	3.21
431228	33018.4	0.53629	41.1	110.716	48.5949	1.46246	0.162496	0.747481	2.66493	11700000	530	6455	2.674	2.041	3.307
431229	35640.8	0.545728	49.5	111.875	58.961	1.96918	0.128425	1.45548	1.07021	11300000	0	0	3.175	1.867	4.483
431230	26579.9	0.566821	41.27	111.327	54.2815	0.746269	0.149254	0.497512	0	13300000	146	139	2.463	1.351	3.575
431281	46963.2	0.444282	44.16	109.704	54.7476	1.34621	0.0292654	0.877963	0	63300000	280	475	2.57	2.079	3.062
431321	37228.3	0.489434	39.37	108.079	54.9467	1.4871	0.131214	0.816446	1.03514	46200000	367	2336	2.554	1.999	3.11
431322	23220.8	0.529406	38.69	108.278	55.9971	1.20351	0.0919348	1.09486	0.317593	44700000	480	827	2.917	2.222	3.612
431381	71917.8	0.507556	77.3	112.716	59.4746	1.66717	0.0606244	1.45499	0.484995	72000000	267	228	7.096	3.466	10.727
431382	33685.3	0.511738	42.6	106.129	54.2369	1.14836	0.104396	0.637977	0.475583	73200000	273	6993	1.671	0.843	2.499
433101	47347.4	0.604937	74.18	119.031	62.1667	1.78571	0.0978474	1.63894	7.92564	84700000	415	180	6.585	2.186	10.984
433122	28841	0.513516	44.49	107.403	52.2697	1.32835	0.041511	0.705687	0.581154	21000000	276	127	2.185	1.79	2.581
433123	24993.8	0.684409	41.8	111.004	57.0348	1.53584	0.0568828	0.739477	4.66439	38700000	316	103	2.208	0.72	3.697
433124	28941.2	0.569228	44.99	108.394	50.7517	1.28411	0.0802568	0.922953	1.16372	29900000	319	102	1.646	0.003	3.288
433125	29382.7	0.510357	44.49	105.144	45.6114	1.54941	0.041876	0.711893	0.293132	19400000	236	97	2.072	1.59	2.553
433126	28655.1	0.549167	41.04	108.181	54.0094	1.28676	0.183824	0.551471	0.827206	19700000	283	172	2.096	1.352	2.839
433127	20894.9	0.599599	42.82	105.048	51.1813	0.991536	0.169287	0.532044	1.37848	25800000	327	1411	2.076	1.414	2.739
433130	19928	0.567611	44.21	108.544	55.5219	1.46935	0.0209908	1.19647	4.59698	28800000	475	513	2.038	1.067	3.009
440117	49582.8	0.568599	45.11	121.089		1.26794	0.445869	1.50481	7.62157	26600000	878	12345
440118	68914.3	0.550993	73.16	129.391		1.82773	0.61379	2.12098	11.171	40100000	1122	20275
440205	68807.8	0.339507	62.1	117.063		1.65232	0.20654	1.58348	5.19793	25000000	160	66
440222	39127.2	0.470003	41.85	113.943	55.7891	1.9687	0.0504796	1.51439	1.91822	23600000	264	623	2.477	0.698	4.256
440224	50723.1	0.40905	41.42	115.948	56.8089	1.66667	0	1.34409	3.3871	26100000	0	0	3.777	2.654	4.904
440229	30633.8	0.57219	35.76	113.071	49.2106	1.67442	0.186047	1.92248	1.92248	33900000	273	127	2.992	2.073	3.91
440232	50577.1	0.49083	46.75	113.93	50.3649	1.49493	0.106781	1.49493	1.6551	16100000	144	30	3.012	1.161	4.863
440233	35300.5	0.562371	53.35	117.193	48.559	1.94473	0.255885	1.07472	3.63357	24500000	358	354	3.291	1.906	4.676
440281	30495.4	0.62044	52	113.051	45.5916	1.61669	0.0260756	1.48631	2.34681	70900000	317	140	2.942	1.246	4.639
440282	32167.9	0.518329	48.9	115.066	43.9196	1.4976	0.197796	0.621645	3.92766	71400000	319	437	2.618	1.206	4.03
440403	70194	0.412544	69.15	127.792		2.31565	0.574807	2.10215	14.8464	58100000	250	346
440513	29080.7	0.394757	63.82	119.236		1.09412	0.132987	2.47839	3.80826	100000000	224	267
440515	55590.8	0.375697	74.35	124.423		1.8527	0.16011	4.09424	3.1107	100000000	583	5575
440523	45541.8	0.547644	77.23	119.64	53.5133	1.70807	0	1.86335	18.1677	18500000	226	303	3.96	0.817	7.103
440604	144363	0.637597	100	132.724		1.94693	1.42825	3.27746	32.4363	100000000	310	76
440605	86622.4	0.43498	98.55	131.423		1.72611	0.586278	2.24149	19.0336	100000000	417	480
440606	109107	0.40412	98.58	132.233		1.77449	0.625561	2.89864	16.3296	100000000	2599	4155
440607	156718	0.26172	72.62	125.85		1.89243	0.336155	2.09163	14.1185	100000000	735	42271
440608	185839	0.217996	88.9	123.601		2.87846	0.511727	2.51599	15.2878	86000000	1255	72252
440705	88663.6	0.439732	66.5	122.86		2.1885	0.296932	1.85857	11.5034	93000000	194	192
440781	49822.4	0.390872	47.46	117.297	53.7942	1.86185	0.187287	1.28897	7.59061	100000000	477	435
440783	51079.5	0.462837	57.21	120.07	61.3466	2.45726	0.360577	2.53739	7.37179	100000000	418	219	6.117	4.578	7.656
440784	68199.8	0.456405	63.2	120.723	65.3124	2.5815	0.489919	2.41191	7.93292	100000000	392	320	6.664	4.809	8.518
440785	38626	0.581978	52.1	118.083	57.3424	2.52118	0.144658	2.08721	7.56355	90500000	292	325	9.317	7.254	11.38
440823	45548.5	0.50676	36.03	111.788	47.3631	0.739753	0.0606355	0.472957	1.10357	27500000	262	635	2.123	1.626	2.621
440825	29990.4	0.413287	41.65	109.753	54.0917	0.647402	0.0473709	0.631612	2.65277	30100000	415	433	2.341	1.69	2.992
440881	36197.1	0.382775	33.06	113.035	57.0493	1.04144	0.132013	0.975431	1.82618	84100000	372	435	3.046	2.751	3.341
440882	24534.9	0.496692	31.83	108.847	45.8971	0.522292	0.00756945	0.484445	0.227083	74900000	343	0	1.928	1.575	2.281
440883	29984.3	0.560799	43.46	114.194	55.3983	1.01389	0.0771435	1.35552	3.91228	83900000	386	7016	3.205	2.567	3.843
440904	44142	0.453018	40.56	113.389		0.791381	0.133005	0.837933	3.15887	23500000	399	27218
440981	47730.2	0.470895	40.07	111.951	50.8407	1.17408	0.0602092	0.865508	1.82886	92900000	377	405	2.819	2.129	3.51
440982	42716.1	0.521533	40.01	111.712	52.0936	0.990942	0.0774174	0.967717	3.40636	78500000	320	200	2.978	2.494	3.461
440983	48011.6	0.540486	40.59	110.399	46.9251	0.887049	0.0591366	1.18273	0.965898	80200000	356	321	2.656	1.437	3.875
441204	56727.9	0.282388	38.92			1.40237	0.148328	1.32147	8.88619	27800000	387	209	4.266	3.648	4.883
441223	39191.8	0.359458	40.09	113.022	51.7964	1.66626	0.122519	1.00466	6.91007	28200000	302	166	3.43	2.652	4.208
441224	28630.4	0.39225	27.31	109.648	51.2803	1.11773	0.111773	1.04322	2.69498	28900000	334	101	1.822	0.951	2.693
441225	40172.5	0.304466	32.68	110.017	50.0249	1.38741	0.0533618	1.01387	3.70864	22000000	289	439	2.152	0.88	3.423
441226	45313.2	0.39392	28.19	110.11	56.4412	1.29753	0.18105	1.50875	4.49608	30200000	241	105	2.728	1.457	3.999
441284	111677	0.356563	65.44	123.409	74.2255	2.2792	0.588794	3.32384	19.0883	99400000	430	262	7.118	5.146	9.09
441303	64898	0.360432	60.61	130.165		3.28193	0.948114	3.99041	24.3801	100000000	319	111
441322	47886.8	0.397426	59.94	121.526	70.1763	1.94896	0.412916	2.79957	10.2403	100000000	529	1413	6.555	5.073	8.037
441323	61515.1	0.588554	60.76	121.071	68.1597	1.44387	0.343778	2.45555	12.1108	91900000	412	793	8.541	6.558	10.525
441324	52132.1	0.399938	47.42	117.557	58.8615	1.72306	0.156642	1.40977	6.32832	50100000	336	913	3.705	2.17	5.239
441403	37758.3	0.450385	53.61	118.563		1.11371	0.628705	1.59871	5.22723	17100000	405	382
441422	26944.2	0.53867	47.36	113.55	50.7424	1.1786	0.0906618	1.72257	2.75008	28700000	283	286	2.503	0.663	4.342
441423	22577.6	0.409831	47.36	115.418	54.0508	1.2325	0.146229	1.69208	1.98454	35300000	325	222	3.332	1.976	4.688
441424	16975.9	0.553978	36.53	112.186	52.6804	0.959651	0.141767	1.494	1.23228	100000000	442	360	2.513	1.876	3.149
441426	40901.1	0.558801	50.64	113.23	53.2142	1.36483	0.0524934	2.4147	1.10236	21300000	266	235	4.207	3.257	5.156
441427	51388.1	0.400723	55.52	116.645	53.436	0.596529	0.0542299	2.60304	2.27766	20900000	203	278	3.303	1.443	5.164
441481	22438.2	0.55307	47.37	114.762	54.2409	1.12907	0.384911	1.83474	1.91173	83400000	402	159	3.324	2.698	3.95
441521	45917.6	0.464617	64.4	120.606	62.9019	1.65581	0.271444	1.87296	2.14441	100000000	398	663	4.948	3.555	6.34
441523	34377.6	0.529594	52.67	116.57	58.778	1.16372	0.24077	2.20706	2.6886	24300000	257	254	2.955	1.642	4.267
441581	28072.8	0.45575	50.29	114.191	53.4332	0.859528	0.0654879	1.01506	1.20334	94700000	501	257	3.144	2.572	3.716
441621	26464.2	0.57586	41.55	111.788	50.3017	1.97786	0.16331	1.56052	0.889131	24600000	328	155	2.407	1.599	3.215
441622	27230.5	0.582402	34.32	112.135	45.702	1.52813	0.302267	1.56171	1.42737	28600000	394	229	2.454	1.514	3.395
441623	29271.7	0.549645	38.17	113.811	52.2153	2.20898	0.245442	1.71809	0.631136	20000000	295	359	2.609	0.82	4.397
441624	35787.9	0.512011	33.03	110.92	52.0456	1.72365	0.169539	0.960723	0.282566	25000000	310	237	2.241	1.216	3.265
441625	38048.4	0.521595	28.66	114.713	44.9073	1.95178	0.114811	1.0907	0.574053	27400000	254	932	2.331	2.097	2.565
441704	63601.7	0.306566	52.61	117.353		1.71441	0.209074	1.46352	7.0876	90200000	0	0
441721	43339.8	0.418523	41.35	114.756	57.0354	1.24395	0.115181	1.72771	4.49205	23500000	261	157	2.972	1.22	4.724
441781	37230.3	0.509287	42.11	113.432	48.8693	0.93618	0.125585	1.4956	3.82464	85900000	402	247	3.335	2.655	4.015
441803	44036.9	0.395678	45.36	114.618		1.71382	0.17785	1.29345	7.04931	28400000	162	67
441821	40241.9	0.444217	43.89	116.814	59.616	1.52139	0.253566	1.80666	10.7448	23900000	223	201	4.066	2.019	6.114
441823	31401	0.497458	42.41	110.913	42.4074	1.19826	0.0544662	1.25272	0.43573	23600000	286	222	2.106	0.391	3.821
441825	35950.9	0.550073	40.4	110.819	48.6454	2.52366	0.210305	0.736067	0	12000000	142	41	3.381	1.156	5.607
441826	39686.6	0.576463	48	110.08	51.486	1.3363	0.222717	1.18782	0.445434	11900000	128	34	3.118	2.225	4.011
441881	34721.3	0.438105	43.28	115.938	56.6332	1.32795	0.0956125	1.41294	3.73951	95400000	523	346	3.103	1.947	4.26
441882	41218.3	0.452509	47.81	112.685	48.2629	1.40509	0.106045	0.874867	2.6246	67600000	283	122	2.831	1.224	4.438
445103	54122.1	0.296868	59.36	122.689		1.81908	0.226155	4.05113	4.33628	29200000	213	60
445122	32959.8	0.425228	50.8	115.585	50.2639	1.12552	0.146807	1.56594	1.06435	49200000	336	170	3.569	2.674	4.465
445203	47953.3	0.460217	46.13	120.866		1.48116	0.236128	2.47934	2.38274	3130	0	0
445222	34345.2	0.49405	33.61	115.363	51.1719	1.33373	0.0592768	1.5412	1.09662	43300000	268	299	3.343	2.433	4.252
445224	23469.5	0.451186	42.91	113.369	51.8438	1.16257	0.028824	0.845503	1.04727	40700000	398	947	2.368	2.182	2.554
445281	31558.5	0.561526	47.9	119.527	58.2986	1.50105	0.150105	2.31662	2.55179	100000000	602	484	6.542	5.523	7.56
445303	42693.3	0.338919	81.45	107.441		1.14698	0	0.722175	1.1045	18100000	0	0
445321	55053.2	0.442276	42.6	117.152	53.7057	1.55525	0.232126	2.04271	4.92108	37100000	433	391	3.984	2.116	5.851
445322	31527.9	0.525123	43.66	112.556	50.0883	1.5873	0.0538068	0.887813	2.07156	20500000	260	198	1.916	0.374	3.459
445381	27770.8	0.516213	33.9	112.903	50.4486	0.939268	0.085388	0.907247	3.36215	72800000	398	394	2.525	1.504	3.546
450109	46555.2	0.519691	43.1	119.714		0.872705	0.0601866	0.692146	1.56485	28100000	192	126
450110	44358.9	0.360221	46			0.935946	0.116993	1.14068	0.438725	21800000	196	193	3.165	1.636	4.694
450123	28995.7	0.359346	32.29	108.244	49.0842	0.830514	0.0615195	0.492156	0.0922793	26700000	233	376	2.103	1.313	2.894
450124	22446.7	0.502437	28.89	107.887	49.0946	0.993724	0	0.784519	0.130753	29200000	0	0	1.168	0.021	2.314
450125	22568.2	0.526439	34.18	111.477	52.3517	1.16894	0.0556638	0.862789	1.44726	25600000	292	217	2.174	1.129	3.219
450126	33935.5	0.488282	44.35	111.85	53.6215	0.923384	0.149738	1.0856	0.848515	35300000	272	245	2.97	1.406	4.553
450127	36703	0.385626	42.84	110.484	52.4866	0	0	0	0	62500000	528	828	2.334	1.48	3.188
450206	64118.2	0.43793	53.95			1.54823	0.158793	1.01231	1.84597	19400000	277	27910	2.337	1.401	3.272
450222	51323.4	0.377154	44.99	107.975	46.9466	1.3049	0.0318269	0.922979	0.50923	19100000	190	53	1.602	0.524	2.68
450223	54899	0.360135	48.96	111.849	51.6201	1.03765	0.0592944	1.15624	3.05366	21600000	228	853	2.713	1.237	4.189
450224	40995.4	0.423046	39.79	109.151	50.0115	1.22336	0.11839	1.02605	0.394633	19600000	209	238	2.633	1.691	3.574
450225	30585.7	0.504529	36.61	107.635	44.5424	1.35758	0	1.13939	1.18788	16400000	0	0	1.48	0.018	2.941
450226	22991.7	0.543746	29.02	106.621	55.7006	1.39969	0.0622084	0.746501	0.466563	15400000	171	398	1.485	0.012	2.957
450312	30660.9	0.406865	43.28	121.354		1.36912	0.198162	1.0989	2.50405	22700000	0	0
450321	40881.1	0.516225	35.85	114.195	52.7882	1.57451	0.0366166	1.5379	8.86122	35600000	1865	32347	4.17	3.416	4.925
450323	40071	0.484004	47.55	119.502	57.5474	2.03406	0.118259	1.25355	1.8685	27700000	233	376	3.473	0.996	5.95
450324	30637.4	0.476965	35.29	107.087	41.6392	1.21973	0.0353544	0.95457	0.31819	4280	271	719	2.204	1.749	2.659
450325	46693.6	0.383683	38.87	110.292	46.3042	1.40065	0	1.43322	0.423453	28500000	263	291	3.746	2.78	4.701
450326	37417	0.495631	37.1	111.039	43.499	1.13736	0.0437445	0.699913	0.568679	18400000	0	0	2.592	2.022	3.162
450327	32444.3	0.409788	38.24	108.948	41.5322	1.96737	0	1.15163	0.239923	18500000	0	0	1.9	0.979	2.821
450328	42162.9	0.552971	35.44	108.783	42.8677	1.43369	0.215054	0.860215	2.00717	13400000	327	7011	2.269	0.878	3.66
450329	35236.6	0.516515	35.82	107.921	44.7255	1.93966	0	1.72414	0	19000000	227	201	3.115	2.668	3.561
450330	33043.8	0.387609	32.84	109.21	42.9383	1.26137	0.0586682	1.23203	0.704019	20600000	246	147	2.041	1.141	2.941
450332	36872.1	0.358863	32.59	110.656	40.6947	1.67074	0.203749	1.10024	0.244499	11800000	337	6851	1.66	0.026	3.295
450381	44125.6	0.503117	47.49		23.6085	1.34529	0.0298954	1.52466	2.00299	29800000	424	25223	3.446	2.739	4.153
450421	17563.4	0.376237	31	103.133	45.1945	1.11994	0	0.397399	0.144509	20700000	224	136	2.364	2.142	2.586
450422	26104.3	0.448498	43.39	110.865	41.9043	0.804424	0.0125691	0.678733	2.26244	41700000	497	377	1.806	0.642	2.97
450423	45675	0.390605	36.99	112.783	50.7717	0.973236	0.182482	1.15572	2.43309	14300000	223	240	1.933	0.01	3.857
450481	26502.7	0.445939	53.26	110.866	48.5879	1.03534	0.0414136	1.35284	1.62893	66400000	279	207	2.377	1.451	3.303
450521	34837.1	0.430407	42.8	111.3	47.7678	1.20343	0.104143	1.43485	1.87457	34000000	279	449	2.821	2.039	3.603
450621	37669.8	0.351512	34.44	108.544	44.6103	0.924025	0	0.924025	1.89938	14700000	239	86	2.632	1.624	3.639
450681	37356	0.556934	72.1	118.504	63.8374	1.43452	0	1.98982	4.53494	74000000	528	175	10.078	7.763	12.392
450721	22554.2	0.519511	33.5	106.04	50.7041	0.812741	0.0820951	0.927674	1.07545	42800000	416	683	2.456	1.765	3.148
450722	29988.9	0.450948	32.9	106.089	50.0514	0.921053	0	0.906433	0.701754	21900000	255	160	1.712	0.915	2.509
450821	24688.6	0.461867	48.09	109.037	49.957	1.05949	0.0814996	0.88744	2.18238	33700000	402	288	2.449	1.744	3.154
450881	22693.9	0.472711	44.62	110.698	49.8229	1.07214	0.0330907	0.933157	1.28392	79000000	373	327	2.327	1.855	2.798
450921	26535.2	0.489624	44.03	109.309	49.9078	1.35899	0.091617	1.02306	0.671858	50800000	526	621	2.704	2.065	3.344
450922	24412.9	0.526328	44.34	111.796	51.0466	1.15614	0.0124316	0.944804	1.24316	40300000	317	654	2.724	1.409	4.039
450923	20061.6	0.452769	41.21	105.756	46.7102	0.791025	0.0359557	0.697541	0.596865	35000000	350	310	1.857	1.446	2.269
450924	30492.3	0.412549	39.31	106.226	45.0011	1.08204	0.0196734	0.727917	0.334448	18100000	220	139	1.229	0.453	2.004
450981	25499.2	0.504408	57.1	110.927	50.2101	1.24629	0.090789	1.32882	1.20502	91600000	364	378	2.537	1.434	3.279
451002	66351.5	0.44519	64.29	118.327		1.46155	0.317729	1.67337	5.42258	23400000	0	0
451003	48462.3	0.276331	40.56			1.03627	0.0323834	0.518135	2.49352	20200000	236	4074	2.218	0.798	3.638
451022	42116.5	0.355727	40	109.906	54.0381	0.880682	0.0568182	1.27841	2.27273	19800000	229	84	2.194	0.931	3.458
451024	32361.2	0.351998	33.07	105.75	39.9182	0.889548	0.074129	0.630096	2.18681	17200000	215	119	1.582	0.006	3.157
451026	22946.1	0.572603	28.22	102.807	38.9753	1.28056	0.0582072	0.640279	0	15100000	0	0	1.487	0.006	2.968
451027	23896.4	0.496734	27.47	102.415	38.0931	1.00956	0.053135	0.850159	2.70988	16700000	227	284	1.13	0.015	2.245
451028	19497.1	0.49794	28.18	100.368	40.5815	1.0929	0	0.956284	0.614754	18900000	0	0	1.268	0	2.536
451029	27769.3	0.373822	25.63	103.256	38.3419	1.20107	0	0.756228	0.44484	14200000	207	127	1.921	1.488	2.534
451030	22828.9	0.412339	32.48	105.566	41.5835	1.12597	0	0.985222	0.070373	12700000	221	192	1.53	0.013	3.047
451031	15723.3	0.543542	26.03	101.986	41.6615	0.883694	0.0285063	0.570125	1.51083	11300000	0	0	1.129	0.003	2.255
451081	25025.1	0.419319	29.43		29.7986	0.695012	0.0408831	0.878986	2.12592	30700000	574	1334	1.926	0.869	2.984
451082	39250.9	0.393429	49.38			1.05356	0.175593	1.40474	6.01405	60300000	527	16928	3.098	2.042	4.155
451102	37989.6	0.504685	50.11	116.765		1.08232	0.259146	1.96646	2.22561	22200000	0	0
451121	26618.9	0.458051	46.51	110.34	46.889	1.06028	0.0302939	0.545289	0.242351	17400000	0	0	1.7	0.569	2.83
451122	31811	0.508496	42.24	112.394	52.2488	0.825976	0.0569638	0.968385	0.854457	16200000	923	268	2.158	1.076	3.24
451123	33316.5	0.333535	40.74	111.773	47.8519	1.2758	0.11257	0.900563	0.750469	10100000	0	0	2.479	1.284	3.675
451202	52153.1	0.690648	70.9	116.23		0.590604	0.241611	0.939597	3.27517	27600000	287	68
451203	22348.3	0.42491	40.23			0.728067	0.127412	1.14671	1.54714	26400000	422	1584	2.696	1.102	4.29
451221	35838	0.281775	46.27	107.67	44.0631	0.907112	0.108853	0.798258	0.0725689	17500000	0	0	2.696	1.592	3.8
451222	46592.8	0.2523	38.91	104.12	40.2113	1.53631	0.0698324	0.698324	0	13400000	0	0	1.688	0.006	3.37
451223	16510.7	0.626222	26.4	100.543	44.3779	1.00118	0.0588928	0.588928	1.82568	14900000	239	324	1.897	1.294	2.501
451224	18912.2	0.669006	24.62	103.748	41.1942	0.911162	0	0.683371	0.0455581	15800000	240	176	1.76	1.188	2.331
451225	20673.7	0.520286	32.47	105.4	42.8842	0.806747	0.0366703	0.916758	0.220022	11600000	327	250	2.521	2.269	2.774
451226	20136	0.461495	31.97	104.429	42.3685	0.760594	0	0.5795	1.59363	13700000	165	26	1.844	1.204	2.484
451227	32034	0.501845	29.58	106.326	51.9297	0.719729	0.084674	0.931414	1.01609	13400000	130	45	2.487	1.807	3.168
451228	12506.7	0.632098	39.39	105.737	45.6864	0.594685	0.0557517	0.85486	0.0557517	14500000	313	2064	1.805	0.996	2.614
451229	19657.5	0.420937	30.68	106.97	48.372	1.12329	0	0.794521	1.64384	11500000	118	14	1.676	0.801	2.551
451302	36317.5	0.450309	50.55	112.663		1.17787	0.162092	1.32915	1.26432	29400000	0	0
451321	23012.1	0.475913	33.31	107.639	48.9891	1.10813	0.0671592	0.738751	0.100739	17400000	0	0	1.994	1.767	2.221
451322	28509.6	0.480583	40.42	110.128	48.9218	1.10007	0.106458	1.13556	0.106458	18100000	0	0	2.518	1.52	3.515
451323	29696.9	0.479741	42.45	110.144	46.8032	1.17543	0.146929	1.52806	2.40964	17900000	240	165	1.805	0.595	3.015
451324	30848.3	0.528857	37.66	110.323	46.9965	1.22794	0	1.07444	0.153492	10400000	161	54	2.823	1.862	3.784
451381	32397.2	0.525698	67.39	112.021	50.7022	1.31446	0.101112	1.51668	0.202224	54100000	225	69	2.322	0.016	4.629
451402	45378.9	0.549284	51.33	115.37		0.941663	0.137804	1.35508	1.01056	13000000	759	100
451421	36325.7	0.385228	45.44	113.435	50.1644	1.00269	0.0489117	1.02715	1.17388	18200000	271	191	2.151	0.012	4.289
451422	28642.3	0.456802	32.48	107.582	43.4255	0.626174	0.0313087	0.814026	0.657483	18400000	0	0	2.083	1.3	2.866
451423	37507.1	0.483109	38.2	109.755	47.3357	0.904782	0	0.818613	1.63723	17600000	232	108	3.14	2.215	4.066
451424	34916.6	0.430139	29.35	108.878	48.1101	0.849257	0	0.7431	1.66313	20600000	0	0	2.172	1.18	3.164
451425	26169.7	0.574034	29.73	106.534	43.2317	0.677362	0	0.784314	0.962567	16200000	239	172	1.14	0.003	2.278
451481	49096.2	0.666348	62.06	120.51	54.0618	1.23267	0.154083	1.92604	5.16179	66000000	286	71	7.207	3.71	10.705
469001	30280.3	0.58462	58.45	114.836	54.212	1.33571	0.0890472	1.24666	2.84951	36200000	319	647
469002	53634.4	0.550714	51.92	118.235	61.478	0.795153	0.0757289	1.0602	6.02045	94700000	373	242	4.939	3.262	6.615
469005	45822.5	0.453586	53.93	115.714	61.7487	0.855768	0.0534855	0.784454	6.06169	100000000	383	482	3.849	3.02	4.677
469006	43145.6	0.484901	51.18	113.581	54.1727	0.659341	0.018315	0.549451	1.63004	99000000	465	178	2.916	1.464	4.368
469007	43437	0.333598	48.19	116.219	52.0543	0.382452	0.0224972	0.989876	1.52981	100000000	591	382	2.683	0.802	4.564
469021	36676.4	0.48062	46.48	112.723	48.2158	0.702494	0	0.386372	1.05374	67400000	0	0	2.326	1.217	3.435
469022	33547	0.523488	47.33	111.635	48.6359	0.861731	0.0391696	0.626714	2.03682	36600000	0	0	3.231	3.047	3.415
469023	66301	0.477814	56.61	115.467	46.898	0.843373	0.0803213	0.321285	1.20482	99000000	522	14996	2.366	0.809	3.924
469024	46457.1	0.312463	46.34	110.42	47.5362	0.475511	0.0237756	0.404184	0.380409	70200000	341	34	1.32	0.002	2.638
469025	34391.9	0.486495	37.94	111.303	50.7855	0.546448	0.0607165	0.546448	0.728597	16300000	779	749	1.56	0.005	3.115
469026	54423.8	0.327619	55.87	113.948	55.5678	0.603188	0.0430849	0.473934	0.990952	16900000	0	0	2.847	0.71	4.983
469027	31082.2	0.337696	39.32	112.31	53.293	0.947459	0.0430663	0.602929	0.839793	17800000	382	35528	2.1	0.832	3.368
469028	49180	0.550524	46.92	119.64	56.0996	0.671141	0.0805369	1.04698	2.60403	25600000	770	15784	4.036	1.628	6.445
469029	35688.7	0.53664	40.65	114.308	52.2409	0.512492	0.0640615	0.640615	1.02498	17900000	324	3345	3.198	0.952	5.444
469030	32003.8	0.490472	42.32	111.168	53.4643	0.77951	0.0556793	0.556793	2.17149	19800000	0	0	2.012	0	4.024
500110	66521.6	0.443906	57.83	111.205		1.2657	0.0988826	0.870167	1.30525	27300000	325	147
500111	77382.5	0.364185	60.05	112.592		1.21016	0.0838725	1.7733	1.92907	25700000	269	260
500115	101188	0.351615	68.1	113.252		1.1544	0.0865801	0.894661	2.10678	100000000	271	247
500116	76253.4	0.327585	69.76	114.189		1.55193	0.272139	1.16211	3.28773	32200000	792	29944
500117	73276.1	0.427935	70.13	113.612		1.1162	0.216815	0.867261	3.04344	100000000	861	11542
500118	82921.9	0.387894	71.27	116.145		1.14022	0.182784	1.25337	4.1605	30600000	849	42286
500119	58342.4	0.482102	62.4	110.613		1.45003	0.139762	0.821104	1.39762	25100000	567	2109
500120	90081.7	0.4262	60.2	117.847		1.52116	0.31746	1.64021	4.45767	33200000	618	42915
500151	89916.6	0.363704	58.36	112.825		1.29794	0.495844	1.57503	1.57503	26300000	601	41440
500152	65553.8	0.402283	55.56			1.27888	0.15986	1.27888	2.02006	25100000	668	15496	2.413	1.343	3.483
500153	97539.6	0.391398	58.36			1.50972	0.0747384	1.37519	0.657698	26700000	744	940	3.299	1.807	4.791
500154	42017.1	0.440633	49.58			1.46264	0.124657	1.13023	0.797806	29100000	0	0	2.664	1.446	3.881
500155	71927.6	0.377472	47.89			1.3792	0.13947	1.14675	1.79761	66900000	478	24645	3.08	2.642	3.518
500156	58777.6	0.5016	45.55			1.56995	0.0560695	0.925147	3.89683	25300000	1012	11948	3.328	2.619	4.038
500229	26581.3	0.618231	37.7	110.926	51.3465	2.63291	0	0.962025	1.11392	100000000	288	588	2.713	1.456	3.971
500230	54868.1	0.444957	47.88	110.423	52.4085	1.75816	0.125583	1.20201	0.914962	100000000	264	871	2.386	1.167	3.604
500231	64063.1	0.406971	48.01	111.319	46.0055	1.45997	0.0614723	1.50607	1.64438	100000000	265	173	2.91	2.338	3.483
500233	55053.6	0.443943	46.37	109.233	52.8979	0.887656	0.138696	0.998613	0.984743	100000000	666	5684	2.693	2.36	3.027
500235	46420.5	0.501493	50.87	110.632	54.9374	1.79763	0.0968784	0.893434	1.56082	92600000	374	688	2.211	1.115	3.306
500236	40738.1	0.440615	45.58	111.798	58.2423	1.6783	0.093985	0.725027	1.57089	100000000	404	359	1.946	0.698	3.193
500237	37398.4	0.53749	42.85	109.545	49.2131	1.72973	0.0648649	1.25405	2.83243	93300000	320	672	2.037	0.388	3.686
500238	27676.2	0.538687	38.19	108.854	57.3607	2.08387	0.0514536	1.18343	1.64651	80500000	286	552	2.443	0.981	3.904
500240	40972.8	0.551612	45.38	113.279	52.1291	1.8509	0.0771208	1.54242	3.16195	30700000	128	8	3.142	2.138	4.417
500241	57035.3	0.46887	43.46	113.215	51.4279	1.43087	0.141072	1.30996	2.01532	22700000	553	1497	2.505	1.39	3.62
500242	30745.9	0.626874	36.51	109.813	51.8269	1.08678	0.0823316	1.02091	1.26791	23100000	780	655	2.064	0.837	3.291
500243	41892.1	0.501519	45.62	110.149	48.8256	1.33811	0	0.942329	1.41349	21700000	442	8140	1.879	0.556	3.203
510114	52922.7	0.63175	72.79	125.731		1.73885	0.378569	1.64261	11.1967	100000000	378	667
510115	61532	0.595421	75.32	129.696		1.72538	0.619899	1.58074	18.4317	100000000	322	739
510116	103994	0.706664	72.14			2.94037	0.941465	2.36049	29.7107	30800000	325	550	10.016	4.861	15.172
510117	85427.1	0.420448	74.27			1.84053	1.1719	1.99152	17.3269	40900000	934	175139	11.65	3.078	20.222
510121	55027	0.476961	46.9	112.988	62.1087	1.7991	0.362319	1.26187	5.18491	82900000	477	1773	3.467	1.619	5.314
510129	55365.9	0.458058	48.45	114.1	63.6783	2.96512	0.251938	1.66667	1.56977	78100000	430	1138	4.071	1.971	6.167
510131	65658.1	0.511021	45.93	114.711	60.3983	2.46479	0.547731	1.40845	1.72144	56400000	281	282	4.081	2.621	5.54
510132	103058	0.517859	60.79	118.445	68.1973	0	0	0	0	51400000	347	973	5.073	2.341	7.805
510181	59782.1	0.578849	62.09	116.796	69.785	2.19687	0.366146	2.19687	13.3643	100000000	393	1844	5.216	1.738	8.693
510182	67335.2	0.341381	48.97	116.023	68.1436	1.70425	0.192209	1.39672	1.52486	100000000	380	519	4.387	3.527	5.247
510183	54847.5	0.441169	51.95	113.719	61.582	1.95688	0.39801	1.3267	5.12438	100000000	347	450	3.557	2.223	4.891
510184	51802.4	0.414219	48.05	116.925	63.6101	2.16121	0.38059	1.57673	2.60976	100000000	372	339	5.15	3.998	6.302
510185	74967.1	0.524685	48.67		21.5787	2.74993	0.162558	1.30046	4.70062	100000000	489	723	2.434	1.531	3.336
510321	46848.3	0.357099	40.22	108.39	43.8034	1.66134	0.0638978	1.40575	0.511182	43800000	459	560	2.224	1.418	3.029
510322	45488.9	0.388213	43.42	108.397	38.5103	1.45409	0.083091	1.26021	1.59258	33600000	329	409	2.006	0.963	3.048
510421	65563	0.363728	46.2	107.646	45.9469	1.27753	0	0.396476	0.92511	19000000	342	320	2.064	0.013	4.115
510422	69240.5	0.232835	32.33	105.327	43.2833	0.671141	0.0559284	0.671141	1.34228	19800000	232	135	1.908	0.946	2.87
510521	49509	0.307884	43.3	106.952	45.1022	1.0989	0.117739	0.837258	1.05965	99000000	458	1043	2.65	2.856	2.443
510522	35308	0.386187	42.79	107.481	44.4687	1.08901	0.0435603	0.711485	2.22158	30800000	333	648	2.131	0.965	3.297
510524	24834.6	0.469163	36.43	103.552	42.8463	1.28391	0.0180832	0.79566	2.92948	32300000	377	490	1.424	0.029	2.819
510525	26424.2	0.436719	34.38	100.522	46.7132	1.15031	0.0306748	0.644172	1.97853	32900000	425	498	2.386	2.162	2.61
510604	67814.7	0.283888	47.19			1.76949	0.191296	1.33907	2.63032	36800000	280	8746	2.554	0.043	5.065
510623	40088.6	0.371729	42.45	105.633	49.998	1.68076	0.0739958	1.06765	1.1945	24300000	476	660	2.22	2.049	2.39
510681	69312.7	0.367371	55.22	115.309	67.2124	1.94857	0.0479157	1.50136	5.49433	90500000	412	759	4.855	2.383	7.326
510682	88150.5	0.378284	54.03	115.129	59.2684	2.08948	0.172075	1.89282	4.71976	79400000	274	240	4.717	3.657	5.778
510683	77290.2	0.350314	52.4	110.922	56.5341	1.47727	0.25	1.45455	3.15909	77100000	237	252	3.521	1.82	5.222
510705	49741.1	0.391568	52.52			2.4933	0.080429	1.34048	1.9571	17100000	188	378
510722	39728.5	0.460336	39.57	105.063	41.5496	2.63653	0.0418498	1.04624	0.177861	24300000	509	547	2.183	1.371	2.995
510723	43536	0.520044	40.59	103.649	36.0007	2.37389	0.13488	0.998112	0.6744	23700000	268	462	1.887	1.109	2.665
510725	49942.4	0.457817	40.49	109.115	41.0603	2.16606	0.0361011	1.33574	0.180505	22400000	658	3359	1.925	0.768	3.083
510726	42437.7	0.572588	42.89	109.126	46.6293	1.43596	0.34463	0.97645	0.229753	21700000	595	48581
510727	42842.1	0.465979	34.81	108.566	47.965	3.00633	0.0791139	1.10759	0	22000000	267	1205	4.377	5.613	3.141
510781	62393.9	0.461795	59.4	112.382	50.188	2.21523	0.109394	1.29906	2.20156	100000000	423	1484	3.546	1.531	5.561
510821	39221.1	0.350809	43.87	103.655	43.8285	1.54499	0.0302939	1.30264	0.757346	24700000	255	373	1.492	0.002	2.982
510822	30893.9	0.498537	37.65	105.58	48.1431	1.85422	0	0.895141	0.511509	3480	280	376	1.789	0.657	2.92
510823	33770	0.38455	42.45	104.425	42.0827	1.55697	0	0.920028	0.778485	25500000	329	587	1.715	0.709	2.722
510824	32311.3	0.428123	39.53	105.492	48.0789	1.71674	0.0780336	1.11198	1.34608	34400000	331	401	2.634	2.094	3.173
510921	41461.7	0.411619	38.04	104.071	41.7576	1.39438	0	0.743667	0.139438	24300000	294	349	1.834	1.305	2.362
510923	45151.8	0.419066	41.2	106.579	48.5187	1.36845	0.0774593	0.748774	1.75574	22900000	352	495	2.405	1.869	2.942
510981	54627.5	0.332189	53.31			1.63845	0.150191	1.13326	1.51557	26200000	235	1563	2.197	1.122	3.272
511024	64191.5	0.415723	51.73	109.991	50.9922	1.24292	0.091391	0.932188	2.46756	29500000	335	342	0	2.102	3.971
511025	32688.6	0.421312	40.75	106.641	40.3109	0.981552	0.0236518	0.922422	2.06954	30000000	467	11332	1.814	1.311	2.317
511083	51337.4	0.522492	55.47		22.5005	1.4238	0.0527333	0.966778	1.38864	26800000	308	5028	2.305	1.14	3.47
511123	51810.1	0.386633	42.19	108.053	42.7021	1.82385	0	1.03192	3.28774	26100000	358	598	2.846	2.028	3.664
511124	41342.8	0.424087	42.18	104.814	40.7812	1.85317	0.106914	1.10478	2.85103	26600000	249	109	2.658	2.182	3.135
511126	66701.1	0.345925	45.1	112.265	44.4701	1.70269	0.196464	1.99738	3.11067	26600000	250	385	4.564	4.131	4.996
511129	36852.3	0.396014	37.5	105.648	39.0077	1.40406	0.156006	0.884035	0.728029	14500000	237	201	2.055	1.165	2.944
511132	42121	0.388736	43.52	101.403	35.7742	0.822368	0.164474	0.904605	0.164474	12300000	204	1572	1.226	0	2.451
511133	25444.6	0.399097	34.65	99.1532	41.3008	0.955921	0	0.743494	3.61126	10900000	0	0	2.275	1.697	2.852
511181	78368.2	0.556936	60.1	114.303	53.671	2.00429	0.119303	1.67025	8.87616	76300000	368	615	4.68	2.432	6.927
511321	49023.5	0.344119	46.47	108.395	48.0989	1.33382	0.0734214	0.721977	2.03133	42200000	634	838	2.555	2.025	3.085
511322	34077.7	0.448335	44.88	106.99	43.3582	1.07977	0.0483481	0.741338	1.4021	26000000	351	234	1.908	1.315	2.501
511323	43607.7	0.340578	43.01	107.359	43.2784	1.71181	0	0.953413	2.03684	27500000	292	400	1.838	0.971	2.706
511324	32516.3	0.378915	43.27	105.354	43.3124	1.44013	0.150871	0.905226	0.76807	81800000	429	272	1.715	1.042	2.388
511325	40580.6	0.437876	42.32	107.944	43.9464	1.59524	0.0714286	1.14286	1.45238	24600000	297	321	2.48	2.063	2.897
511381	40791.9	0.453784	47.63	110.325	49.7764	1.50956	0.0321182	0.802955	4.40019	79100000	329	539	2.256	0.939	3.573
511403	54243	0.449961	56.63	114.18		1.64534	0.152346	1.88909	3.53443	23000000	405	16732
511421	39799.2	0.442445	39.66	109.119	44.5781	1.9009	0.0900901	1.18919	2.0991	60500000	552	852	1.786	0.847	2.724
511423	42561.6	0.558086	44.99	110.561	48.7001	1.72472	0.236726	1.89381	1.55563	24000000	288	442	3.229	1.694	4.763
511424	47948.5	0.467287	43.53	110.385	50.2124	1.74731	0	1.88172	2.01613	17500000	0	0	3.637	2.866	4.407
511425	51846.4	0.470545	43.17	109.695	48.6841	2.61905	0.119048	2.02381	1.25	20800000	282	275	6.017	6.861	5.174
511503	53863.2	0.382267	56.16	110.772		2.10337	0.15024	1.29207	2.34375	18900000	170	102
511504	51872.8	0.403364	57.49			1.25773	0.0639522	0.884673	7.64229	100000000	0	0	2.034	1.091	2.977
511523	39683.9	0.455382	48.82	108.219	46.1296	2.26148	0.141343	0.848057	0.471143	23200000	0	0	2.706	2.333	3.079
511524	52024.9	0.41104	46.09	108.073	43.8828	2.04331	0.0609942	1.18939	1.73833	33600000	318	608	2.622	1.674	3.569
511525	40348.8	0.443239	42.41	104.59	43.0078	1.62772	0.0262536	1.10265	0.918876	35900000	267	246	2.406	2.124	2.689
511526	46658.8	0.424905	52.53	107.198	45.3331	1.62146	0	1.38561	0.766509	48800000	365	334	1.652	0.007	3.296
511527	40100	0.461405	41.32	108.236	46.0255	1.14183	0.0300481	0.841346	1.23197	23000000	263	192	2.555	1.525	3.585
511528	34463.8	0.532107	40	106.293	44.7171	1.94737	0.0263158	1.07895	2	27000000	307	323	2.4	1.21	3.589
511529	30872.8	0.43055	31.91	105.806	47.1444	1.34584	0	1.01958	0.856444	23700000	0	0	1.798	0.841	2.756
511621	33835	0.49728	40.07	108.771	41.3298	1.48108	0.0807863	0.996365	1.52148	29200000	340	354	2.13	1.119	3.142
511622	42560.6	0.493994	40.15	108.032	43.6471	1.56503	0.0719554	1.04335	1.33117	25900000	323	274	2.393	1.515	3.271
511623	32856.6	0.506749	40.24	108.991	44.0153	1.5265	0.0989399	0.946996	1.68198	32400000	383	465	2.157	1.007	3.307
511681	61515.1	0.422426	50.65	110.28	52.6609	1.98311	0.0367242	1.72604	2.01983	61400000	274	345	4.321	3.741	4.9
511703	39715.1	0.469802	47.3	109.365		1.5005	0.111148	0.411248	4.40147	27600000	226	184
511722	38770.5	0.429654	42.35	104.91	43.9683	1.79226	0.0314432	0.754638	2.60979	33100000	340	1129	1.508	0.538	2.478
511723	34290.3	0.479984	41.92	106.665	46.7846	1.44823	0	0.893073	1.4965	19200000	300	226	2.14	1.37	2.91
511724	44047.4	0.450657	43.98	109.309	46.4324	1.60333	0.0831354	1.17577	3.69359	32200000	429	296	2.146	0.953	3.339
511725	36900.5	0.481523	41	104.648	37.1283	1.11172	0.0108992	0.501362	1.78747	81500000	838	1383	2.064	2.025	2.103
511781	32275.7	0.486407	41.93	107.285	45.6466	2.16376	0.0983526	1.32776	1.22941	68700000	359	588	2.199	0.831	3.567
511803	38595.7	0.395358	43.51	107.599		1.17832	0.117832	0.667714	0.706991	20300000	330	0
511822	56702.1	0.506417	45.7	107.384	42.8618	2.43346	0.152091	1.14068	1.52091	18300000	267	236	3.862	2.858	4.866
511823	36426.4	0.499025	41.69	104.781	41.9444	1.54062	0.070028	0.980392	0.980392	23100000	284	170	1.761	0.006	3.517
511824	84531.6	0.521246	47.63	109.075	48.5192	1.57756	0	1.40228	2.45399	3570	358	104	2.538	0.007	5.068
511825	50957.9	0.501655	43.5	108.457	48.6999	1.89394	0	1.36364	0.454545	24300000	248	324	2.244	0	4.487
511826	47516.7	0.450102	44.84	106.207	47.0223	2.10421	0.1002	1.40281	2.00401	25400000	198	230	3.564	2.574	4.553
511827	69926.5	0.441663	46.74	108.54	47.2202	1.45833	0.416667	0.625	0.416667	20300000	229	265	4.292	3.491	5.092
511921	25667.4	0.483534	37.23	101.777	51.0855	1.87775	0.0383215	0.785591	1.36041	34500000	377	350	1.648	0.792	2.504
511922	29487.9	0.476728	38.41	103.187	47.7245	1.64671	0.0427716	0.705731	1.75364	31700000	388	327	1.85	0.974	2.727
511923	27737.3	0.476252	38.62	103.103	43.6138	1.50319	0.0151837	0.592165	1.98907	34500000	406	181	1.947	1.801	2.093
512021	26531.2	0.514686	37.63	106.758	39.2994	1.90346	0.0315491	0.578399	0.935955	34200000	459	1287	1.776	1.102	2.449
512022	38156.7	0.507291	39.39	107.886	37.328	1.9364	0	0.733795	0.958011	45000000	348	343	1.654	0.695	2.613
513201	68651.5	0.863837	52.12		42.1315	2.05479	0	0.856164	3.59589	31700000	502	2997	3.582	0	7.165
513221	87512.9	0.418082	49.21	107.765	43.3681	1.56627	0.120482	0.843373	1.20482	45500000	241	243	1.992	0.018	3.966
513222	75823.3	0.620938	39.52	108.418	47.8682	2.16802	0	0.271003	8.67209	100000000	370	540	3.199	3.207	3.191
513223	42558.6	0.424328	49.06	106.514	43.6048	1.04822	0	0.628931	0.943396	100000000	388	279	3.214	2.269	4.159
513224	37748.6	0.695353	41.01	106.148	45.4122	1.19581	0	0.597907	0.896861	20600000	0	0	3.89	3.123	4.657
513225	45887.7	0.736745	51.69	109.477	45.0751	0.75643	0	0.605144	7.71558	40300000	314	386	4.117	2.321	5.913
513226	34508.8	0.732798	35.78	106.691	38.8557	0.688468	0	0.688468	0.172117	15100000	265	133	1.355	0	2.71
513227	36972.4	0.627575	38.13	101.759	38.5507	1.38889	0	0.617284	1.38889	26900000	238	2	1.26	0.047	2.472
513228	59180.9	0.546326	39.01	104.148	31.8906	1.12108	0	0.44843	2.46637	100000000	284	157	0.914	0	1.827
513230	27296.4	0.700422	26.61	101.922	27.8451	0.894855	0	0	0	11500000	0	0	1.099	0	2.198
513231	20624.2	0.662244	30.74	104.919	32.6668	0.745342	0	0.621118	0.124224	15800000	563	8887	1.507	0	3.013
513232	33773.7	0.552292	31.84	105.765	28.0327	1.1734	0	0.260756	0.260756	15500000	226	76	1.024	0	2.047
513233	32959	0.601996	36.03	104.79	37.9801	1.71674	0	0.643777	2.36052	14300000	256	43	1.197	0	2.393
513301	82687.1	0.584476	52.67		42.1315	2.2082	0.157729	1.65615	3.47003	26400000	1142	2196	4.685	0.014	9.355
513322	33263.7	0.6016	46.25	109.931	46.6888	1.78147	0	0.950119	1.90024	19500000	289	287	2.967	0	5.934
513323	39698.2	0.59867	35.08	103.198	36.4006	1.80361	0	1.002	0	40100000	298	391	1.29	0	2.58
513324	52004.8	0.419271	24.96	101.952	36.0007	1.11732	0	0.744879	3.53818	12300000	836	60510	1.255	0	2.509
513325	29732.4	0.649084	25.04	109.555	32.8523	0.976562	0	0.195312	2.14844	13000000	273	147	1.711	0	3.423
513326	25188	0.669534	38.26	103.499	33.105	1.49813	0	0	1.31086	1720	243	49	1.329	0	2.659
513327	25711.9	0.656575	32.34	101.113	28.1407	1.05932	0.211864	0.423729	0	11800000	198	8	1.295	0	2.591
513328	22508.7	0.650118	37.49	105.496	29.106	0.962861	0	0.137552	1.23796	14500000	256	115	1.698	0	3.395
513329	28196.3	0.650985	18.62	103.512	26.7259	0.437637	0	0.437637	0	10700000	0	0	0.945	0	1.891
513330	16843.7	0.63342	25.38	99.6275	27.6244	1.35593	0	0.112994	0.564972	15000000	0	0	0.924	0	1.848
513331	31611.1	0.529662	20.52	104.238	29.3105	0.672269	0.168067	0	1.51261	100000000	205	91	1.031	0	2.062
513332	17134.3	0.650974	21.26	95.2198	28.5509	0.579151	0	0.0965251	0.0965251	12600000	0	0	0.596	0	1.192
513333	22166.8	0.622233	25.53	104.475	34.0993	0.927357	0	0.15456	0	100000000	292	80	1.234	0	2.467
513334	27148	0.632207	39.73	104.265	26.0276	0.89153	0	0.742942	0.89153	27900000	309	497	1.156	0	2.312
513335	32122.8	0.640872	35.77	107.887	31.7292	1	0	1	2.2	11700000	0	0	1.593	0	3.186
513336	44651	0.547288	29.13	104.82	35.4326	1.59236	0	0.318471	1.59236	11000000	180	143	1.632	0.055	3.208
513337	39574.8	0.751277	32.35	106.805	39.8117	2.12766	0	0.607903	22.4924	17200000	314	237	2.035	0	4.069
513338	43048.2	0.579851	24.4	108.02	42.1257	0.809717	0	0.404858	0	9900000	0	0	1.258	0	2.516
513401	59408.6	0.496412	61.94	114.035	51.5438	1.04712	0.0837696	0.827225	9.66492	100000000	603	517	5.364	2.543	8.186
513422	41773.1	0.396863	18.25	101.799	31.5369	0.244101	0	0.081367	0.895037	8810000	297	11821	1.046	0	2.093
513423	38943.2	0.284236	32.69	99.7466	39.0412	1.14403	0	0.410678	1.52537	24500000	347	78	1.498	0.847	2.149
513424	35090	0.455123	39.56	109.738	43.2685	1.43187	0.0461894	1.06236	2.03233	25800000	0	0	3.206	2.914	3.498
513425	41826.8	0.398863	46.26	104.938	40.733	0	0	0	0	19300000	362	74	1.936	0.649	3.223
513426	38580.1	0.386399	41.75	102.88	34.5389	0.924588	0.0577868	0.809015	2.167	18300000	0	0	1.163	0	2.327
513427	34138.2	0.435214	35.64	108.51	37.7436	1.35648	0	1.08519	3.25556	17500000	301	24	3.22	2.711	3.728
513428	18025.9	0.510545	25.73	96.2607	22.1718	1.05497	0	0.166574	1.16602	14200000	0	0	0.782	0	1.563
513429	17877.4	0.512455	22.87	95.6624	21.8614	0.431034	0	0.161638	0.592672	15800000	0	0	0.474	0	0.948
513430	23064.6	0.495299	20	96.8382	22.5776	0.823045	0.0587889	0.293945	0.881834	18700000	245	665	0.814	0	1.629
513431	15529	0.557506	24.55	98.5933	23.7009	0.633914	0	0.198098	0.990491	24000000	305	526	0.57	0	1.141
513432	19626.2	0.61393	28.06	96.9873	25.3141	0.695762	0	0.316256	0.759013	15600000	243	6	0.684	0	1.368
513433	31382.7	0.368127	43.53	102.288	34.2391	1.21885	0.0541712	0.406284	1.21885	28300000	312	174	1.284	0.003	2.566
513434	17413.9	0.576046	30.57	99.3728	28.8011	0.861212	0	0.231865	1.09308	18000000	0	0	0.88	0.003	1.758
513435	19201.1	0.48482	23.72	99.2968	34.6528	0.485437	0.0485437	0.194175	0.679612	15800000	310	123	0.933	0	1.866
513436	15049.5	0.543174	13.36	95.589	25.342	0.544845	0	0.0838223	0.419111	16500000	0	0	2.239	3.178	1.3
513437	29197.3	0.354774	31.58	100.098	40.2373	0.832986	0	0.499792	1.49938	18500000	323	30	0.994	0	1.987
520121	64098.9	0.445447	61.6	107.567	57.8197	1.74469	0.0290782	1.10497	2.15179	27900000	278	369	2.165	0.62	3.71
520122	62806.8	0.510563	57.4	110.684	59.8477	2.2293	0.0454959	1.31938	0.864422	24000000	242	4084	2.673	0.945	4.401
520123	60985.8	0.361924	54	109.828	67.0047	1.66609	0.208261	0.520653	0.555363	37100000	229	0	3.016	2.039	3.992
520181	41873.5	0.467385	49.5	112.096	59.7955	1.36703	0.11127	0.953743	4.75282	80500000	315	473	2.851	0.521	5.181
520203	23204.2	0.490592	46.75	105.803		1.52729	0.111753	0.875396	0.428385	27700000	313	552
520221	41529.8	0.272388	18.67	103.843	46.1201	0	0	0	0	21900000	318	278	1.964	2.366	1.561
520281	49828.7	0.365557	52.96		28.8804	1.24756	0.102411	1.09859	1.80616	42600000	495	4079	1.537	0.004	3.07
520304	43189.9	0.412897	59.36			1.72029	0.144452	1.10309	2.45568	19200000	0	0	2.141	1.193	3.09
520322	28105.8	0.469964	45.19	107.292	52.6769	2.00189	0.151086	0.944287	1.4542	29600000	398	360	2.715	1.924	3.506
520323	26199.6	0.475774	42.85	106.271	49.6718	1.92257	0.0790097	0.948117	0.395049	23300000	323	264	1.424	0.012	2.836
520324	28662.7	0.565213	40.94	105.254	48.1972	1.64059	0.100959	0.757193	0.580515	23100000	315	244	1.297	0.012	2.582
520325	29995.5	0.492007	48.94	103.319	50.0343	2.21493	0.123052	0.861362	0.246103	10400000	278	52	1.576	0.015	3.136
520326	25101.4	0.532502	49.34	104.459	47.9251	1.75041	0.0972447	1.06969	0.194489	10500000	265	2076	1.168	0.006	2.33
520327	25195.5	0.475573	45.58	103.936	52.5764	1.87377	0.262985	0.95332	0.460224	21900000	0	0	1.784	0.923	2.645
520328	29512	0.473623	45.59	107.281	54.6541	2.44033	0.0804505	1.09949	1.07267	32300000	286	254	2.652	1.909	3.395
520329	34315.4	0.4662	49.27	105.774	56.2934	2.36607	0.178571	1.74107	2.23214	20300000	0	0	1.794	0.004	3.585
520330	31929.3	0.38639	53.54	107.391	54.7396	1.41905	0.188066	0.854847	2.49615	37500000	281	342	1.729	0.002	3.456
520381	40659.1	0.436101	50.39	111.345	57.7207	2.50708	0.24262	1.57703	2.14315	68800000	292	696	2.888	2.068	3.708
520382	197931	0.247469	54	112.056	63.4073	1.20555	0.106821	1.06821	2.991	100000000	503	4348	3.209	1.54	4.878
520403	39320.1	0.392732	52.23	109.419		1.90147	0.144051	1.35408	1.00835	17600000	279	402
520422	35271	0.557655	45.8	103.379	50.1501	1.86022	0.0797236	0.956683	0.451767	20600000	252	215	1.262	0.002	2.521
520423	36576.6	0.577449	41.62	106.728	51.1541	1.76844	0.1001	0.633967	1.33467	11300000	0	0	1.588	0.003	3.172
520424	34670.2	0.529657	45.63	105.182	48.7652	1.48148	0.10582	0.670194	0.176367	9850000	220	5282	1.849	1.144	2.553
520425	25039.2	0.500816	31.87	103.535	46.9461	1.56622	0.0340483	1.02145	0.0340483	9790000	441	1117	1.198	0.007	2.389
520502	35953.4	0.588774	52.1	108.799		0.980768	0.122596	0.643629	2.90399	40500000	0	0
520521	25047.8	0.532377	35.77	102.799	46.4826	1.07276	0	0.78125	0.839552	36400000	482	831	1.423	0.458	2.388
520522	28803.3	0.480032	52.03	104.178	47.9171	0	0	0	0	27900000	415	838	2.045	1.038	3.052
520523	41568.8	0.402947	50.1	106.413	52.763	1.28676	0.165441	1.17647	0.202206	28000000	349	155	1.827	0.495	3.16
520524	25353.7	0.46932	46.23	101.737	46.2451	0.809121	0.0122594	0.61297	0.281966	31800000	374	247	1.566	0.64	2.492
520525	22969.7	0.468196	44.41	101.863	42.8812	0.879029	0.0697642	0.572066	0.669736	27700000	312	498	1.698	1.067	2.329
520526	20802.3	0.427692	36.66	101.076	45.1594	1.05461	0.0312476	0.351535	0.609327	13300000	499	305	2.212	2.667	1.747
520527	21992.9	0.491291	26.53	101.269	47.9917	1.2953	0.0308404	0.663069	0.709329	29700000	363	353	1.833	1.496	2.17
520602	48327.2	0.588346	56	116.274		1.94526	0.33929	1.1762	7.75843	19100000	0	0
520603	44364.9	0.489263	45.3	110.837		1.4944	0.249066	0.249066	1.3076	14200000	157	84
520621	36323.6	0.545709	48	107.701	56.2105	1.78571	0.21645	1.46104	2.81385	19100000	277	140	1.912	0.053	3.77
520622	62301.5	0.445597	51.42	112.994	57.9033	1.52824	0.0664452	1.19601	0	15400000	351	80	3.041	0.981	5.1
520623	36497.2	0.536086	37.5	106.313	56.5593	1.61562	0.0673174	0.538539	1.38001	22600000	265	118	1.397	0.003	2.79
520624	35667.5	0.506156	50.1	106.732	55.0163	1.66048	0.0873935	0.917632	1.09242	21500000	325	65	1.779	1.266	2.291
520625	38526.3	0.521682	40.44	107.527	51.5521	1.90153	0.101868	1.01868	0.169779	10700000	94	35	1.682	0.013	3.352
520626	34908.5	0.552984	52.47	105.098	52.333	1.29573	0.050813	0.635163	0.0762195	20900000	265	287	1.293	0.005	2.581
520627	28716.2	0.549147	43.79	102.707	47.9026	1.32589	0.0465224	0.558269	0.674575	16300000	245	54	2.252	2.516	1.988
520628	32267.8	0.543623	43.5	105.088	58.5101	1.35329	0.0820176	0.676645	0.266557	11500000	302	44	1.645	0.931	2.359
522301	46348	0.54347	59.12	115.47	66.0534	2.02171	0.468081	1.4142	3.12718	100000000	664	902	3.73	1.079	6.381
522302	42841.2	0.424521	38.93		27.0541	1.50305	0.0234852	1.24472	0.775012	24300000	0	0	1.86	0.815	2.906
522323	38575.1	0.443912	37.4	106.579	56.2424	0.987654	0.0823045	1.02881	0.246914	17400000	0	0	1.187	0.004	2.371
522324	35123.8	0.473742	45	103.054	55.0435	1.15286	0	0.469684	0.341588	17800000	0	0	1.117	0.004	2.229
522325	46550.6	0.376442	44.7	104.321	56.5284	1.13895	0.162707	1.23658	0.455581	18600000	0	0	1.447	0	2.893
522326	39625.9	0.507403	40.79	102.59	56.0086	1.4881	0.042517	0.807823	0.255102	18600000	286	38	1.198	0	2.396
522327	39124.9	0.450687	31.6	103.561	56.5041	1.7923	0.10543	1.00158	0.210859	14200000	0	0	1.27	0	2.541
522328	36862.1	0.401529	43.37	106.219	61.3523	1.30389	0.0798297	1.27728	0.878127	18700000	239	70	2.038	1.31	2.766
522601	38347.1	0.726531	77.2	116.75	63.4933	1.26921	0.310252	1.14229	9.64603	93800000	514	251	6.387	2.255	10.519
522622	26648.9	0.507148	29.97	104.351	49.722	1.63867	0.1229	0.942237	1.06514	18400000	230	60	1.322	0.01	2.634
522623	26696.3	0.517114	46.65	103.706	54.1203	1.51394	0.0796813	1.2749	1.43426	15300000	0	0	1.665	0.014	3.316
522624	28905.2	0.535687	50	107.564	56.4232	1.90418	0.0614251	1.65848	1.53563	14900000	239	49	3.386	3.214	3.558
522625	30885.6	0.534856	49	104.906	56.2961	2.26674	0.10543	1.15973	5.53506	18700000	227	85	1.827	0	3.655
522626	32980.4	0.508374	50.3	106.496	60.2408	1.30641	0.0593824	1.06888	1.42518	20000000	0	0	1.783	0.011	3.554
522627	28104.1	0.493073	48.21	105.285	51.208	1.79094	0.146199	1.42544	0.255848	18400000	319	128	2.11	0.941	3.279
522628	36461.1	0.429674	43.34	106.581	53.142	1.15979	0	1.48196	0	16700000	234	73	2.409	1.296	3.522
522629	29082.9	0.550274	45.53	102.465	45.2757	1.22016	0.0530504	0.954907	0.848806	17900000	236	2135	1.396	0.005	2.788
522630	34626.4	0.412653	46.1	104.751	47.586	1.62734	0.081367	0.732303	1.2205	18400000	207	174	1.624	0	3.248
522631	22401	0.530113	32.33	107.145	54.4184	1.28391	0.0968992	0.750969	0.993217	23800000	340	191	1.867	0.609	3.125
522632	26589.9	0.559654	44.5	105.64	55.2089	1.44489	0	1.04167	2.08333	20600000	0	0	1.508	0.003	3.014
522633	21808.9	0.55586	43.92	101.372	48.9981	1.17872	0.0637146	0.764575	0.605288	26700000	0	0	1.208	0.003	2.413
522634	32349	0.623357	43.81	106.649	54.1623	1.76282	0	1.52244	10.0962	20900000	0	0	2.761	1.984	3.537
522635	31228.9	0.58741	37	104.133	58.1207	2.13577	0	0.991609	0	15300000	0	0	1.493	0.016	2.97
522636	28238.2	0.569039	40.3	106.294	58.7639	1.94805	0.0721501	1.443	0.577201	19300000	246	473	1.875	0.015	3.736
522701	40323.7	0.725469	69.4	116.084	65.2532	1.81235	0.151029	1.37814	8.92958	76800000	486	235	5.685	2.521	8.849
522702	61528.4	0.393413	56	107.892	63.0973	1.64485	0.100705	1.10775	1.34273	21300000	331	118	2.457	0.658	4.256
522722	45335.8	0.662403	49	111.293	63.3128	1.87218	0.129116	1.2266	4.77728	23400000	413	677	2.426	0	4.853
522723	46983.8	0.371835	54.38	109.733	59.5213	2.11915	0.079968	1.15954	1.79928	21100000	297	676	2.69	1.039	4.342
522725	37027.6	0.488239	47.4	106.752	61.4356	1.34008	0.176991	1.44121	1.03666	24400000	288	60	1.951	0.01	3.892
522726	47575.3	0.422222	53.9	110.517	58.8687	1.5891	0	0.870223	4.23761	23200000	768	6661	2.595	0.708	4.483
522727	36729.9	0.526093	37.55	106.092	60.3224	1.96246	0.127986	1.62116	0.0853242	22100000	306	188	1.443	0	2.887
522728	29378.9	0.445692	38.4	105.46	64.0576	1.82453	0.194099	1.08696	0.659938	20600000	318	1073	1.508	0	3.017
522729	39561.1	0.458785	34.1	104.857	63.155	2.03474	0.347395	0.694789	0.0496278	21000000	0	0	2.827	1.305	4.35
522730	85216.6	0.398561	59.6	116.208	65.9205	2.37087	0.084674	1.05843	3.38696	24000000	298	671	2.827	1.305	4.35
522731	33917.7	0.417778	49.1	108.738	59.9902	1.36398	0.0505178	0.580955	0.530437	21700000	335	163	1.862	0.016	3.709
522732	30466	0.462694	48.06	101.444	50.8633	1.52009	0.0361925	1.01339	1.37532	11000000	0	0	1.28	0.01	2.55
530114	73408	0.583843	74.62	126.404		0.892995	0.508083	1.37028	8.49885	22400000	217	506
530115	53816.4	0.620343	49.4			1.21282	0.115507	0.952931	1.64597	21900000	276	5004	3.253	2.099	4.408
530124	66895.8	0.449487	41.19	109.542	49.671	1.87291	0.0668896	0.802676	2.00669	19200000	228	247	1.483	0.025	2.94
530125	53092.5	0.483158	45.54	112.848	53.0404	1.351	0.103923	1.4809	0.415692	29200000	237	697	1.914	0.595	3.233
530126	47906.7	0.591101	45	109.73	54.4843	2.03488	0.290698	1.3289	0.70598	15000000	1096	562	2.461	1.458	3.464
530127	35697.2	0.568451	52.6	111.953	57.5059	1.31419	0.292042	1.53322	2.38501	22400000	253	139	4.513	0.026	9.001
530128	34937.9	0.602799	29.9	105.685	47.4039	1.08208	0.105569	0.527844	0.211138	13000000	108	78	1.484	0.844	2.123
530129	28875.6	0.611828	31.76	106.278	49.2001	1.15042	0.151943	0.955068	0.217061	12600000	286	3623	1.955	1.624	2.286
530181	118880	0.338176	78.3	118.369	64.989	1.03348	0.227367	1.32286	1.75692	77900000	456	819	5.55	1.985	9.115
530303	68094.4	0.420869	51.23			1.15963	0.123365	0.6415	1.11029	17600000	0	0	1.22	0	2.44
530304	41518.7	0.396172	41.98			1.60539	0	0.880373	0.46608	8520000	0	0	1.214	0.005	2.423
530322	38970.9	0.411747	49.86	109.007	49.9444	1.01785	0.183547	1.05123	1.90222	21900000	258	176	1.632	0.616	2.648
530323	40282.4	0.424622	42.5	103.757	48.5386	1.03476	0.106129	0.663306	1.85726	17000000	235	236	1.053	0.005	2.101
530324	45798.2	0.451813	53.67	106.612	50.2374	0.952203	0.0933532	1.00822	1.10157	23100000	300	177	1.198	0.012	2.384
530325	32461.7	0.390927	39.1	103.966	54.2056	0.755332	0.0444313	0.784953	0.829384	22600000	264	359	1.941	1.927	1.955
530326	31191	0.445176	42.6	104.925	44.2657	0.981997	0.0125897	0.793151	0.654664	28400000	360	12414	1.83	1.578	2.081
530381	30276.1	0.491002	50.9	104.837	45.462	0.73962	0.159691	0.764834	0.630358	74600000	329	203	1.474	0.656	2.291
530403	52876.5	0.517727	45.27			1.06593	0.118437	1.34228	1.34228	17100000	370	3276	3.286	3.282	3.289
530423	54078.6	0.603093	54.71	111.174	52.2767	1.34529	0.103484	1.13832	1.37979	16800000	238	513	2.621	0.646	4.597
530424	60416.3	0.585161	48	105.185	46.2418	1.05042	0.052521	0.682773	0.840336	13900000	0	0	1.464	0.013	2.914
530425	89896.3	0.461078	48.96	110.072	47.5755	0.988794	0.131839	0.461437	1.05471	16900000	0	0	2.297	1.213	3.381
530426	78213.5	0.583355	47.36	109.297	45.9472	0.972898	0.138985	0.76442	1.59833	6020000	0	0	2.353	1.64	3.066
530427	75045.1	0.459023	41.51	105.691	47.47	0.570776	0	0.87519	0.989346	8310000	214	69	2.35	1.752	2.949
530428	59833.9	0.486637	43.45	106.612	45.5073	1.43149	0.0511247	0.715746	0.920245	7930000	290	275	2.805	2.995	2.615
530481	80694.9	0.680646	48.8			1.90531	0.17321	1.097	9.87298	48400000	453	410	3.349	2.637	4.061
530521	30886.2	0.429383	42.5	103.312	45.6987	0.682594	0	0.716724	0.0341297	14700000	0	0	1.158	0.003	2.313
530523	39759.4	0.329682	39.3	101.912	45.3818	0.659824	0	0.513196	0.0733138	16900000	0	0	1.26	0.02	2.5
530524	46199.5	0.319578	38.92	100.871	42.5414	1.21913	0.125039	0.812754	0.844014	25400000	175	24	2.125	2.016	2.235
530581	39335.4	0.421905	46.9		32.4704	1.29183	0.124514	1.01167	1.21401	13500000	1962	115624	5.123	6.624	3.622
530602	37122.4	0.449967	42.38	112.005		0.866418	0.252248	1.1077	1.16254	28100000	316	110
530621	19136.3	0.417784	30.29	100.826	48.1865	1.00402	0.0753012	0.677711	0.251004	17500000	220	81	0.733	0.002	1.463
530622	19594.4	0.417367	22.93	103.43	43.9535	0.605798	0.129814	0.843791	0.173085	21500000	355	116	1.272	0.792	1.753
530623	16618.1	0.553771	27.36	101.336	46.3251	0.818898	0	0.346457	0	22600000	550	450	0.977	0.002	1.951
530624	18208.9	0.565384	34.1	98.6052	44.7212	0.526064	0	0.143472	1.09995	13100000	211	97	1.14	0	2.28
530625	36738	0.270139	43.2	100.64	43.2909	0.83047	0.0572738	0.515464	0.544101	16400000	252	187	1.111	0.005	2.217
530626	26161.4	0.537489	46.17	104.16	52.8983	0.590406	0	1.40221	0.738007	12700000	248	25	0.597	0.006	1.187
530627	14890.4	0.567544	50.7	101.8	49.7642	0.533412	0.0666765	0.459327	0.49637	31900000	432	53229	1.176	0.628	1.724
530628	18954.3	0.408597	26.79	100.998	48.8311	0.556218	0.0397298	0.556218	0.218514	18400000	240	128	1	0.002	1.998
530629	18061.8	0.582562	30.14	102.128	49.2307	0.652853	0	0.766392	1.61794	17900000	305	339	0.851	0.027	1.675
530681	70886.4	0.279788	65		20.1079	1.44928	0.0966184	2.1256	3.38164	23800000	0	0	0.851	0.027	1.675
530721	37100	0.475631	22.82	113.039	51.7177	1.42857	0.0892857	0.446429	5	17700000	374	57
530722	28625.3	0.384388	24.3	101.071	45.3584	0.801663	0	0.593824	1.06888	16700000	248	162	2.614	3.271	1.957
530723	38958	0.369336	51.72	106.765	44.4011	1.50282	0.187852	1.56544	3.25611	19700000	0	0	1.791	0	3.581
530724	23805.9	0.530831	22.69	101.131	41.1366	1.02249	0.0408998	0.572597	1.59509	8120000	260	68	0.831	0	1.663
530802	52178.8	0.593574	77.65	117.915		1.56175	0.288323	1.72994	7.95291	19200000	150	29
530821	37664.5	0.485092	45.53	105.932	44.6362	0.799017	0.0614628	0.122926	1.10633	6580000	0	0
530822	27901	0.504646	38.15	101.392	37.0276	0.816761	0.0355114	0.710227	0.319602	9790000	106	16	2.392	2.877	1.907
530823	32884.5	0.511654	26.86	98.8047	36.33	0.857803	0.0329924	0.989772	0.758825	7700000	0	0	1.063	0.005	2.121
530824	41596.8	0.43288	44.12	101.229	40.5209	1.22567	0	0.540735	0.288392	8070000	178	179	2.409	2.454	2.365
530825	43861.7	0.415478	37.73	101.312	45.5073	1.55989	0.0557103	0.668524	0.0557103	6390000	0	0
530826	40792.6	0.498165	44.11	104.79	41.1021	0.990991	0	0.720721	1.17117	7270000	914	1456	1.298	0	2.596
530827	31700.4	0.553988	50.12	107.886	45.5073	0.760194	0	1.10574	0.48376	6170000	232	2266	3.2	1.791	4.609
530828	24908.2	0.455684	37.73	103.148	32.527	0.792752	0.0906002	0.588901	0.249151	12600000	0	0	1.069	0.013	2.124
530829	26735.2	0.643022	33.46	101.831	41.9413	1.03093	0.114548	0.45819	0	6320000	162	113	1.166	0	2.332
530902	43906.2	0.6414	56.44	112.055		1.13238	0.323537	1.42896	1.50984	16000000	0	0
530921	34364.7	0.39098	46.38	98.9784	43.3276	0.960042	0	0.4411	0.337312	17200000	0	0	2.077	2.159	1.995
530922	31122.3	0.39403	41.68	99.0498	40.8142	0.847893	0.0513875	0.565262	0.565262	2120	276	341	0.995	0.004	1.986
530923	23258.5	0.470068	36.36	97.5921	37.3457	0.942536	0	0.577683	0.0608088	12200000	0	0	1.487	1.239	1.734
530924	30219.5	0.456176	33.22	105.515	40.8464	0.867553	0.173511	0.809717	0.520532	11800000	201	50	2.873	1.851	3.895
530925	33511.8	0.47867	37.42	102.047	45.5073	0.667476	0.121359	0.788835	0.910194	6240000	186	227	2.854	3.205	2.502
530926	38907.5	0.378968	37.12	103.784	42.2343	0.945047	0.0350018	0.910046	0.210011	8220000	0	0	1.27	0.006	2.534
530927	29762.8	0.449145	38.96	101.269	46.5054	0.998129	0	0.62383	0	8360000	0	0	1.271	0.005	2.538
532301	72941.6	0.434488	48.95	115.856	56.9433	1.23515	0.50673	1.26683	0.855107	30500000	338	190	4.02	1.885	6.154
532322	39662.4	0.415214	38.21	102.644	36.6246	0.821509	0.0746826	0.597461	0.149365	15900000	0	0	2.443	3.182	1.705
532323	45905.8	0.367636	38.9	102.077	39.2206	0.870147	0.133869	0.60241	0	12000000	0	0	1.664	1.476	1.852
532324	41828.7	0.428728	39.03	102.868	45.4293	1.32548	0.0490918	0.883652	0	14500000	406	0	2.613	3.195	2.03
532325	40001.8	0.420955	40.92	104.513	42.9968	1.46163	0.121803	1.46163	0.0609013	14100000	186	42	0.965	0.014	1.917
532326	42605.5	0.365726	36.08	104.565	38.5707	1.04803	0.0873362	1.00437	0	15300000	223	86	1.833	1.761	1.905
532327	50914.5	0.466334	38.41	106.584	49.2642	1.73469	0.102041	1.63265	0	11500000	0	0	1.328	0.008	2.647
532328	41932.4	0.447513	40.38	108.53	50.8382	0.8933	0.248139	0.794045	0.545906	18800000	0	0	1.248	0.026	2.47
532329	40666.4	0.45446	39.17	103.437	45.3976	1.9657	0.125471	0.878294	0.83647	14800000	0	0	2.151	2.394	1.907
532331	51705.8	0.445707	52.07	106.13	46.2922	0	0	0	0	18100000	0	0	1.002	0	2.003
532501	73236.4	0.438585	74.2	112.036	50.719	1.24016	0.0238493	1.00167	1.02552	62400000	330	223	3.796	1.884	5.708
532502	76431.5	0.510956	74.01	115.584	48.925	1.17647	0.0928793	1.82663	2.6935	63200000	276	251	3.092	0.658	5.527
532503	60605.9	0.488905	75.19	117.665	59.5916	1.04096	0.255973	2.15017	4.33447	30000000	382	539
532504	74033.8	0.397296	59.05	112.11	55.9538	1.00353	0.167255	1.35663	2.84334	26500000	1025	28789
532523	43685.4	0.471553	29.16	104.262	39.169	1.00464	0	0.927357	0.618238	6330000	0	0	2.683	3.188	2.178
532524	38664.8	0.558723	49.82	109.553	51.3156	0.711344	0.0374392	1.47885	1.85324	23200000	283	441	2.276	0.954	3.598
532525	44256.7	0.381945	42.1	105.143	43.4658	0.919118	0.110294	1.06618	0.477941	21800000	234	1363	1.371	0.003	2.738
532527	31655.5	0.525693	43.53	106.137	47.8728	0.899512	0.128502	1.18222	0.359805	16000000	257	279	1.286	0.005	2.568
532528	20625.9	0.555041	16.31	98.7734	39.5526	0.528953	0.0278396	0.389755	0.194878	16700000	214	1100	0.71	0.002	1.418
532529	22300.4	0.52313	16.79	98.2159	33.9065	0.281096	0.035137	0.245959	0.491918	14500000	1089	14618	0.619	0.006	1.231
532530	24080	0.464361	49	99.9246	36.4146	0.331925	0.030175	0.512975	0.18105	7460000	0	0	0.81	0.003	1.617
532531	22851.6	0.485139	24.87	101.783	33.5957	0.38059	0.0475737	0.523311	0	12600000	318	340	2.334	3.181	1.486
532532	96111.9	0.574953	49	111.497	48.0848	1.17647	0	1.56863	0.294118	6920000	111	78	4.765	3.66	5.87
532601	49645	0.499229	59.11	115.789	59.7803	1.00994	0.480923	1.41071	2.77332	36100000	1004	1050
532622	33549.9	0.474135	41.78	104.591	46.0271	0.86026	0.0629459	0.902224	0.587495	17300000	0	0	1.862	1.368	2.355
532623	24675.5	0.482771	34.1	100.514	36.4952	0.491159	0	0.589391	0	13000000	0	0	0.729	0	1.458
532624	31689.1	0.458473	41.2	104.572	39.9128	0.369458	0.0410509	0.45156	0	14500000	195	32	1.722	1.559	1.885
532625	35222.1	0.4273	46.7	101.221	43.6351	0.37653	0.12551	0.658927	0.0313775	15300000	238	146	1.661	1.404	1.917
532626	22913.9	0.469408	36.91	102.42	50.9662	0.790261	0.106792	0.790261	0.469885	17000000	212	1997	0.959	0.008	1.909
532627	19241.1	0.444113	35.68	99.7741	45.0408	0.621842	0.0259101	0.453427	0.116595	20600000	428	309	2.087	2.593	1.581
532628	29296.2	0.431338	40.5	102.678	51.1927	0.655242	0.0504032	0.529234	0.478831	15400000	298	148	1.307	0.002	2.612
532801	45874.1	0.586145	52.8	118.262	68.8031	1.0736	0.311187	1.0736	7.32846	83600000	526	292	6.123	4.424	7.822
532822	41669.5	0.485001	38.51	106.228	52.6002	0.735086	0.169635	0.678541	0.621996	27200000	59	2144	3.012	2.081	3.944
532823	41271	0.517327	49.78	109.128	48.3051	0.819672	0.0655738	0.786885	0.557377	21000000	301	125	3.03	1.907	4.152
532901	60684.9	0.617457	70.1	120.32	58.6265	1.60809	0.337181	2.20464	27.999	100000000	365	5962	6.119	2.752	9.486
532922	32112.7	0.46394	32.07	103.153	51.1544	1.43443	0	0.717213	0.819672	6870000	209	28	1.081	0.009	2.154
532923	43121.2	0.463828	50.7	110.297	53.4537	1.45106	0.245942	1.03296	2.01672	19700000	289	166	1.877	1.01	2.745
532924	37904.9	0.400245	45.21	105.562	49.4722	1.02549	0.0878992	1.43569	0.556695	18900000	233	123	1.313	0.016	2.61
532925	28228.9	0.496466	64.14	104.058	43.0082	1.11026	0	1.18683	0.727412	14300000	221	35	1.01	0	2.02
532926	37366.1	0.462798	31.82	103.918	43.401	1.08865	0.0518403	0.829445	0	7520000	0	0	1.833	1.527	2.139
532927	29634.7	0.457961	28.04	103.492	42.8895	0.859813	0	1.04673	0	8400000	258	23765	4.212	6.273	2.15
532928	34229.8	0.444211	38.49	106.243	42.4209	1.21507	0	0.9113	0.0607533	13300000	0	0	0.993	0.011	1.976
532929	37337.7	0.384238	35.2	102.533	43.834	0.983607	0.0546448	1.03825	0	14500000	210	126	1.831	1.769	1.894
532930	29405.6	0.448642	22.7	103.132	44.0236	1.49133	0.0403063	0.725514	0.846433	16100000	211	138	0.927	0.003	1.85
532931	32844.5	0.493883	36.3	104.525	47.4021	1.30841	0.0623053	1.30841	1.30841	14900000	211	172	1.24	0	2.48
532932	39310.1	0.394782	40.82	106.082	59.3994	0.576132	0	1.15226	0.823045	15200000	0	0	4.002	5.41	2.594
533102	55709.8	0.737878	68.69	124.854	63.2661	1.86846	0.261584	2.72795	2.24215	100000000	604	587	8.396	6.489	10.303
533103	35506.7	0.626972	52.31	111.12	51.104	1.43214	0.18186	1.43214	2.75063	100000000	944	900
533122	26245.8	0.5614	32.6	99.1272	44.5352	2.01042	0	0.595681	0.14892	13600000	0	0	1.585	1.302	1.869
533123	37725.6	0.399747	39.69	104.319	46.5097	0.991453	0.0683761	1.36752	0.34188	19900000	229	62	2.498	2.098	2.898
533124	34615.2	0.483428	39.71	103.907	47.5585	1.54355	0.0551268	0.992282	0.220507	20900000	0	0	3.052	3.199	2.905
533301	34729.1	0.548999	43.09		14.455	0.784314	0	0.882353	2.05882	29500000	188	94	2.6	1.007	4.193
533323	19119.3	0.571224	28.55	104.118	33.7643	0.34965	0	0.0874126	0.437063	11300000	0	0	2.802	3.184	2.42
533324	44767.3	0.541583	41.3	108.842	42.1104	2.33766	0	0.779221	3.8961	8090000	155	157	1.714	0	3.429
533325	42165.6	0.45794	35.61	104.131	40.2781	0.612557	0.0510465	0.510465	0.86779	6590000	0	0	1.103	0.004	2.201
533401	81869.4	0.560382	48.27	112.004	38.0078	1.98498	0.160944	1.60944	2.6824	47900000	4322	40059
533422	72148.1	0.554773	29.3	101.885	35.2425	1.82815	0	0.182815	0	14900000	243	146	0.892	0	1.785
533423	40389.7	0.559025	24.91	104.775	34.252	1.36612	0	0.887978	0	7630000	0	0	1.021	0	2.041
540103	102931	0.543137	40.79			2.41493	1.09769	1.86608	7.02525	8770000	0	0	3.944	3.224	4.663
540104	47399.4	0.49902	20.73			1.23839	0	0	0	6630000	0	0	0.769	0	1.538
540121	30237.2	0.481699	13.11	102.989	24.3547	1.18577	0	0	0.395257	8550000	0	0	2.562	3.221	1.902
540122	37766.2	0.389165	19.21	105.713	31.0572	0.417537	0	0.208768	1.25261	3860000	0	0	0.609	0	1.218
540123	28933.3	0.646313	18.58	111.041	27.5764	1.66667	0	1	0	8100000	151	70	0.448	0	0.897
540124	30859.2	0.444702	22.75	110.871	44.6713	1.19332	0	0	0	9920000	0	0	2.508	3.203	1.814
540127	56020.2	0.307248	16.57	108.128	34.6276	1.81818	0	0.20202	0	30400000	0	0	0.687	0	1.374
540202	70341.1	0.597755	60.43	116.06		0.947568	0.252685	1.26342	10.5496	16500000	0	0
540221	16047.9	0.357463	13.4	99.0994	26.6691	0.359281	0	0.11976	0	6220000	0	0	0.424	0	0.848
540222	34366.8	0.623041	18.32	105.661	29.1108	0.727802	0	0.436681	0.436681	8870000	0	0	0.587	0	1.174
540223	19398.6	0.333924	13.78	102.918	39.6308	1.03093	0	0.171821	0	12600000	0	0	0.66	0	1.321
540224	25655.7	0.280351	19.38	102.134	38.5701	0.204918	0	0	0.204918	6160000	0	0	0.347	0	0.694
540225	21063.8	0.456229	18.23	100.599	36.2306	1.06383	0	0.177305	0.531915	7920000	0	0	0.439	0	0.878
540226	20072.6	0.379747	9.31	100.598	26.897	0.544465	0	0.181488	0	5830000	0	0	0.333	0	0.666
540227	29013.2	0.374906	17.13	99.3482	36.3039	0.438596	0	0	0	5880000	0	0	0.306	0	0.612
540228	25650.2	0.445804	18.88	97.4169	27.6936	0.44843	0	0	0	6360000	0	0	0.485	0	0.969
540229	19044.8	0.412226	12.39	104.176	11.9993	0.298507	0	0	0	5890000	0	0	0.695	0	1.39
540230	27942.6	0.422945	14.98	106.657	25.8147	0.956938	0	0	0	5860000	0	0	0.383	0	0.767
540231	23774.5	0.451546	25.32	107.921	35.8003	0.980392	0	0.490196	0	5850000	0	0	0.865	0	1.729
540232	31078.1	0.413038	10.45	103.966	29.3474	1.11524	0	0	0	6980000	0	0	0.64	0	1.28
540233	50909.1	0.543367	52.92	119.183	34.3807	2.5974	0	0	0	7870000	257	1461	2.707	0	5.414
540234	46342.9	0.384427	31.98	112.981	42.1864	1.14286	0	0	0	7830000	158	3	1.131	0	2.262
540235	48000	0.539216	30.78	108.186	44.279	1.76471	0	0	0	8140000	0	0	1.659	0	3.319
540236	32284	0.439771	21.94	109.493	33.5668	1.23457	0	0	0	6610000	0	0	1.111	0	2.222
540237	43628.3	0.724138	12.14	113.966	33.9611	0.884956	0	0	0	6540000	0	0	1.475	0	2.95
540302	48152.3	0.490444	45.08	115.256		0.673401	0	0.673401	5.85859	44000000	0	0
540321	24949.6	0.338523	20.78	104.721	8.72658	0.215517	0	0.107759	1.18534	14700000	0	0
540322	23438.2	0.541113	14.44	104.399	11.0061	0.5	0	0.5	0	6680000	0	0	1.191	0	2.381
540323	20922.8	0.449426	19.78	101.158	9.5814	0.339559	0	0	0	6420000	0	0	0.794	0	1.588
540324	16578.9	0.470403	13.23	100.104	8.50765	0.607903	0.101317	0.101317	0	7350000	174	87	0.96	0	1.92
540325	25828.7	0.349643	14.9	107.597	16.8052	0.700525	0	0.700525	0.175131	6510000	0	0	0.621	0	1.242
540326	24656.8	0.450003	18.98	112.948	8.77179	0.45977	0	0.229885	0	9440000	45	23	0.946	0	1.891
540327	28207.1	0.535912	15.36	105.796	6.38113	0.214592	0	0.214592	0	7170000	0	0	0.519	0	1.038
540328	32650	0.391192	12.56	108.661	9.68871	0.253165	0	0.126582	0.632911	9900000	0	0	0.546	0	1.092
540329	25336.5	0.409266	19.52	102.85	8.91435	0	0	0.18797	0.37594	5950000	0	0	0.702	0.019	1.385
540330	24233	0.500904	15.59	105.708	8.51908	0.234192	0	0	0	5950000	0	0	0.902	0	1.804
540402	85836.3	0.577114	74.12			1.42349	0.355872	2.37248	10.4389	6010000	0	0	8.083	4.157	12.009
540421	51823.7	0.570674	20.78		11.8241	1.82371	0	0	0	11700000	0	0	1.377	0.031	2.723
540422	69236.6	0.460309	31.08		21.8574	1.14504	0	0	0	11400000	0	0	2.254	0	4.507
540423	46040.3	0.45481	25.4		13.9283	0	0	0	0	12100000	482	622	1.587	0	3.174
540424	78510	0.558029	34.09		14.7699	2.29226	0	1.14613	3.15186	12700000	0	0	1.642	0	3.284
540425	36666.7	0.45648	22.71		14.8364	1.06383	0.35461	0.35461	3.19149	11700000	220	124	1.199	0	2.399
540426	45852.3	0.583643	17.79		20.7595	1.13636	0	2.27273	0	9630000	0	0	1.538	0	3.075
540502	70124.6	0.589371	58.7			0.612745	0.367647	1.47059	3.06373	100000000	78	2	3.851	0	7.702
540521	43754.5	0.353066	12.43		12.5111	1.08992	0	0	0	7480000	0	0	0.828	0	1.657
540522	35051	0.471757	31.82		11.1514	1.48976	0	0.372439	1.48976	7950000	0	0	1.118	0	2.235
540523	101392	0.266588	18.49		10.3245	0	0	0	0	6790000	0	0	0.789	0	1.579
540524	34946.1	0.494917	21.73		19.3859	1.31579	0	0	0	6510000	0	0	0.673	0	1.345
540525	63820	0.492105	26.11		9.7873	1.53846	0.769231	0.769231	0	5220000	0	0	0.918	0	1.835
540526	64759.5	0.374647	38.57		18.0912	0.826446	0	0	0	5590000	0	0	0.72	0	1.44
540527	34173.4	0.426954	25.44		20.5918	1.00503	0	0	0	6340000	0	0	0.779	0	1.557
540528	77398.3	0.445257	21.53		11.1861	0.851064	0	0.425532	0	6760000	0	0	1.705	0	3.41
540529	44933.9	0.447814	22.14		17.2922	0.297619	0	0	0	9180000	0	0	0.857	0	1.715
540530	51359.7	0.483625	26.14		20.7491	0	0	0	0	6790000	0	0	1.733	0	3.466
540531	26738.1	0.452652	13.94		12.2081	0.914634	0	0	0.304878	8350000	0	0	0.405	0	0.811
540602	63991	0.669876	46.8			0.76555	0.191388	0.574163	4.21053	2600000	0	0	3.228	3.209	3.247
540621	21445.6	0.518369	16.2		11.4965	0.773196	0	0.257732	0	7760000	0	0	0.729	0	1.458
540622	16784.3	0.52933	14.42		8.36785	0.826446	0	0	0.550964	9580000	0	0	0.369	0	0.739
540623	23103.1	0.519263	14.31		14.6393	0.284091	0	0	0	5690000	0	0	0.485	0	0.97
540624	27940.1	0.646499	23.95		18.701	1.00756	0	0	0	7630000	0	0	0.983	0	1.965
540625	30917.4	0.661172	21.56		19.1497	0.458716	0	0.458716	0	5750000	0	0	0.511	0	1.022
540626	18464.8	0.60491	18.06		11.938	0.567108	0	0.378072	0	8630000	0	0	0.873	0	1.745
540628	19372.1	0.626769	12.26		10.6667	1.42349	0	0.355872	0	6010000	0	0	0.867	0	1.735
540629	27516.7	0.673014	10.75		13.893	0.30303	0	0	0	7200000	261	577	2.399	3.173	1.624
540630	49978.9	0.606917	10.75		21.7331	1.83486	0	0	0	14400000	31	2
542428	22914.5	0.522065	21.18	96.1266	9.61282	0.763359	0	0	1.01781	6920000	0	0	0.392	0	0.785
542521	31122.1	0.616608	32.79	113.032	29.8001	2.45902	0	0	0	9200000	218	56	1.471	0	2.941
542522	43240	0.58497	29.04	112.165	28.7351	5.88235	0	0	0	7130000	0	0	1.732	0	3.465
542523	13281.4	0.537199	68.13	119.314	46.6364	3.53698	0	0.96463	3.21543	7100000	93	84	3.953	0	7.907
542524	38479.5	0.60568	27.93	116.958	30.5841	2.67857	0	1.78571	0	9800000	0	0	1.6	0	3.199
542525	30723.3	0.502568	10.57	103.357	29.181	1.11111	0	0.555556	0	5480000	0	0	0.991	0	1.983
542526	29351.4	0.51583	19.76	103.73	26.1765	1.18577	0	0	0.790514	7470000	0	0	1.189	0	2.379
542527	25292.9	0.581469	23.6	95.8108	34.9861	2.35294	0	0.588235	0	5600000	0	0	0.72	0	1.44
610117	89793.8	0.365452	64.29	120.78		1.82254	0.263789	1.29496	4.31655	22100000	416	297
610118	39231.6	0.559507	42.9			1.58903	0.17414	1.45842	1.91554	26500000	581	9772
610122	30331.3	0.572606	34	110.671	57.4758	0.97561	0.121951	0.670732	0.0813008	54800000	453	1625	1.957	1.903	2.011
610124	27206.9	0.620853	34.51	111.426	51.4471	1.56715	0.119024	0.89268	0.89268	47700000	423	1279	2.275	1.631	2.92
610204	95266.9	0.520668	58.56	118.876		3.10458	0.272331	3.32244	8.82353	22000000	0	0
610222	46285.2	0.479303	33.02	106.502	52.5432	1.3947	0.13947	0.97629	0	15500000	0	0	1.381	0	2.762
610304	44742.5	0.317385	49.95	112.284		1.21035	0.0626043	0.918197	1.64858	25000000	212	36
610322	57911.7	0.318415	54.38	109.399	49.9148	0	0	0	0	26100000	325	600	2.025	1.858	2.192
610323	49106.8	0.337426	48.8	112.859	52.4328	1.97152	0.191676	0.930997	2.27273	29700000	287	360	2.447	1.505	3.389
610324	46980	0.3511	32.62	106.752	51.0648	1.53257	0.0319285	1.21328	0.287356	10800000	296	547	1.586	0.872	2.299
610326	57331	0.31978	37.28	111.788	55.3324	1.38691	0	0.995733	1.88478	44500000	528	675	2.561	1.585	3.536
610327	43910.3	0.38545	40.07	105.875	44.8802	1.19904	0.0959233	0.767386	1.82254	32300000	404	412	2.076	1.614	2.538
610328	68031.6	0.288001	42.08	109.119	42.0027	1.40704	0	1.40704	0.201005	17300000	202	197	1.173	0	2.345
610329	191828	0.105256	39.17	111.173	48.087	1.36426	0	0.682128	0.136426	15300000	231	277	1.375	0	2.749
610330	98055.4	0.341166	60.7	112.312	50.816	2.0202	0	1.76768	0.883838	100000000	344	1228	2.656	1.788	3.525
610331	76411.4	0.280876	45.24	115.902	57.5978	2.52525	0.252525	1.51515	0.505051	18300000	300	1114	3.377	2.732	4.021
610422	60270.9	0.348176	55.19	111.311	57.1952	1.65127	0.139938	1.11951	1.90316	28900000	385	786	2.858	1.764	3.952
610423	31332.2	0.430041	30.09	113.427	60.2211	2.89615	0.165494	1.61357	5.29582	29600000	334	3402	2.015	0.763	3.266
610424	37578.7	0.457389	45.97	106.2	49.378	1.26998	0.0437924	0.766367	0.262755	45700000	571	838	1.04	0.042	2.038
610425	41985.8	0.349837	39.36	108.766	44.7155	1.17615	0.0820569	0.656455	1.23085	23500000	289	714	1.509	0.451	2.566
610426	52657.3	0.438624	39.63	106.22	45.7748	1.68539	0.124844	0.686642	0.31211	15900000	0	0	0.993	0	1.986
610428	68898.2	0.21559	41.08	109.829	52.4282	1.68464	0.269542	1.34771	0	16700000	254	146	2.339	0.973	3.705
610429	41711.7	0.36623	40.06	106.091	48.0515	1.41576	0.0471921	0.566305	0.377537	18300000	301	196	1.102	0.011	2.193
610430	54668.5	0.321336	39.83	104.572	46.4387	1.55148	0.141044	0.77574	0.0705219	16300000	216	0	0.913	0.005	1.822
610431	48207.4	0.396141	39.39	111.326	54.3551	1.66824	0.125905	1.10167	0.25181	25700000	430	200	2.581	2.858	2.304
610481	52157.1	0.418769	63.04	113.387	52.9983	1.96417	0.0863371	1.05763	0.712281	71200000	342	171	2.939	2.433	3.444
610482	76983	0.253376	53.7		21.9164	1.53231	0.0666223	0.932712	0.866089	41600000	456	3744	1.556	0	3.112
610503	36983.4	0.383357	51.67			2.64334	0.0744602	0.893522	0.22338	13800000	0	0	1.873	0.5	3.246
610522	35273.1	0.568905	47.5	113.396	53.7212	2.95291	0.239425	1.51636	2.47406	6700000	216	399	2.803	1.376	4.23
610523	28429.9	0.476223	47.2	110.569	52.0085	2.02395	0.101198	0.94451	0.489121	33500000	388	583	1.509	0.015	3.004
610524	29103.5	0.546348	47.3	109.749	50.9641	1.24757	0.166343	0.970335	0.0831716	29300000	299	398	1.857	1.002	2.711
610525	32388.5	0.475715	47.4	111.248	53.9451	1.74285	0.131536	1.28247	0.92075	22000000	251	159	2.004	0.52	3.489
610526	29302.2	0.434237	46.67	111.35	51.5194	1.79596	0.105644	0.784787	0.332025	31500000	396	571	2.204	1.455	2.953
610527	37768.4	0.431429	53.52	109.091	54.1997	1.69794	0.178731	1.16175	0.0446828	23300000	288	106	1.433	0	2.866
610528	28632.6	0.40719	45.67	108.596	53.844	1.60311	0.0311284	0.840467	0.108949	35000000	530	514	1.95	1.37	2.53
610581	91844.3	0.228913	71.85	117.987	60.3173	1.43566	0.0783085	1.54007	3.91543	82700000	465	342	3.732	1.251	6.212
610582	34514.8	0.740283	56.4	114.866	51.7537	2.43784	0.0975134	1.21892	1.65773	67900000	306	201	3.512	1.941	5.083
610603	70282.6	0.244768	56.98			1.90067	0	0.674433	0.674433	14900000	239	40	1.859	0	3.718
610621	44805.1	0.370134	51.34	108.175	42.7401	0.932203	0.0847458	1.01695	1.27119	15800000	185	11	1.488	0	2.977
610622	71179	0.240424	72.48	108.916	43.7575	1.36006	0.071582	0.572656	5.08232	24300000	0	0	1.747	0	3.493
610625	104160	0.180202	62.7	108.026	52.0448	1.41844	0	0.322373	1.61186	17700000	260	157	2.87	0	5.741
610626	122248	0.201761	62.47	109.847	52.5724	1.50479	0.136799	0.957592	2.46238	13200000	298	23
610627	37811.4	0.491179	61.27	108.746	51.1604	1.69051	0.260078	1.17035	1.17035	14400000	205	40	2.373	0.012	4.733
610628	46445.1	0.336553	48.66	112.305	57.2299	1.88943	0	1.04969	3.84885	31700000	296	364	2.175	0.006	4.343
610629	120909	0.15604	45.96	111.018	52.4696	2.0823	0	1.28904	0.644522	17300000	188	80	2.391	0.655	4.127
610630	33704.7	0.492576	57.9	111.401	51.8725	1.69492	0	1.60571	0.178412	19700000	222	96	2.225	0	4.449
610631	45313.1	0.454175	53.36	114.082	53.2651	2.42718	0	2.42718	3.64078	13400000	1064	6239	2.212	0	4.425
610632	146398	0.174049	63.83	114.635	63.8927	1.33858	0	1.10236	1.73228	19900000	266	107	3.453	0	6.907
610681	51017.5	0.3042	67.75			1.56178	0.0918695	0.918695	1.42398	20600000	0	0	2.684	0.974	4.393
610703	46849.2	0.341251	48.81			1.69455	0.0643501	0.664951	1.69455	22500000	319	8980	2.528	1.494	3.562
610722	52588.4	0.341074	49.28	114.481	53.1309	1.53846	0.0678733	1.42534	0.61086	24900000	264	393	2.456	0.746	4.167
610723	47237.4	0.352454	44.9	108.228	51.8247	1.47655	0.0579039	1.38969	1.33179	42400000	559	1456	2.142	1.093	3.191
610724	36299	0.434054	46.53	110.418	52.0776	1.18196	0.155521	1.27527	0.746501	23100000	322	161	3.731	4.066	3.396
610725	42628.5	0.374378	52.15	113.298	55.2056	1.56567	0.115976	1.36271	1.01479	48600000	504	659	2.378	0.814	3.942
610726	39006.1	0.413343	46.5	107.708	48.7898	1.36505	0.0780031	1.09204	0.468019	23800000	276	298	1.497	0.006	2.987
610727	49420.5	0.420608	48.7	109.323	51.4759	0.902778	0.0694444	1.11111	0.138889	18900000	215	163	2.008	0.009	4.007
610728	43834.7	0.399544	43.02	105.947	42.7401	1.84922	0	0.900901	1.09056	17600000	0	0	1.474	0	2.948
610729	52959.2	0.588138	47.52	110.182	52.9125	3.39943	0.283286	0.283286	1.13314	14300000	0	0	2.202	0.064	4.34
610730	43145.5	0.635688	49.5	115.961	58.5236	2.25564	0	0.75188	2.63158	13200000	253	544	2.525	0	5.05
610803	70965.1	0.220132	54.31			1.72596	0.0704473	0.951039	2.00775	16600000	342	5819	1.371	0	2.742
610822	241780	0.24504	66.97	114.149	52.8292	2.54503	0.117463	1.64448	2.66249	29400000	318	793	3.823	0.661	6.985
610824	100219	0.281794	64.41	110.528	53.9924	1.97943	0.0514139	1.77378	7.53213	9800000	305	358	3.115	0.883	5.347
610825	93665.3	0.245265	51.03	112.141	52.0334	1.94633	0.0294898	1.32704	1.97582	24600000	306	357	2.642	0.009	5.275
610826	35467.5	0.63158	44.41	109.011	41.6711	1.33177	0.117509	1.72346	1.52761	21300000	233	236	3.028	2.088	3.968
610827	46405.7	0.455756	45.93	107.748	39.4502	1.84006	0.212314	1.41543	0.566171	23000000	383	7825	2.693	1.057	4.329
610828	50964.2	0.432603	41.82	104.52	32.7674	1.23894	0.0884956	0.707965	0.973451	100000000	287	303	2.013	2.517	1.509
610829	49931	0.576049	45.68	108.879	35.9786	2.41187	0	2.04082	0	4510000	191	41	2.05	0.012	4.087
610830	53122.8	0.473701	42.9	108.564	32.3128	1.12457	0	0.692042	0.0865052	19100000	233	32	1.5	0.007	2.993
610831	43261.2	0.476484	41.89	103.924	33.6404	1.65945	0.0721501	0.505051	0.4329	15400000	229	116	1.214	0	2.428
610881	238307	0.203681	70.39		32.6744	1.64364	0.209827	1.90593	4.1266	17400000	861	130	4.78	0.45	9.11
610921	46836.7	0.350414	45.2	112.636	48.9607	0.957535	0.20816	1.12406	0.0832639	23100000	257	174	3.109	2.334	3.885
610922	61448	0.367582	46.5	113.131	45.8189	1.43603	0.0652742	1.7624	0.326371	24500000	300	294	2.098	0.038	4.159
610923	52955.4	0.357121	48.5	109.968	52.5128	1.66945	0.166945	1.33556	0	16700000	276	188	1.935	0.013	3.858
610924	41989	0.384967	44.7	108.2	48.4086	1.14943	0.0766284	0.651341	0.191571	20700000	292	463	1.964	0.924	3.004
610925	42977	0.372499	45.5	107.555	48.8577	1.40741	0.148148	0.592593	0.814815	16900000	254	105	1.884	0.006	3.683
610926	57308.2	0.256141	48.8	110.554	48.6952	0.827358	0.165472	0.661886	1.26862	22900000	301	142	3.261	3.006	3.515
610927	51352.5	0.507138	43.5	109.195	51.3478	2.53165	0.21097	2.1097	0	13300000	203	496	2.389	0	4.777
610928	52263	0.36853	48.8	107.575	44.5548	0	0	0	0	25300000	281	282	2.472	2.172	2.771
610929	49044.2	0.348462	45.9	110.473	50.4283	1.41278	0.2457	1.28993	0	18500000	301	207	1.748	0	3.495
611002	33139.1	0.595433	49.5	114.055		1.2685	0.0845666	1.0148	4.3129	23500000	175	101
611021	40622.6	0.351798	48.06	106.507	47.6058	1.25786	0.0546896	0.546896	0.0273448	23400000	289	728	1.169	0.004	2.334
611022	39635.3	0.521241	49.3	107.98	50.5732	1.45572	0.12131	0.606551	0.0404367	20100000	282	267	1.768	1.112	2.424
611023	44855.3	0.402483	49.53	110.86	49.3394	1.42296	0.147203	1.47203	1.57017	19800000	263	322	1.66	0.025	3.296
611024	42466.1	0.345256	48.67	106.974	44.8585	0.527778	0.0555556	0.777778	0.555556	26800000	442	381	1.625	0.937	2.314
611025	41712	0.392358	48.53	107.766	47.8802	1.10323	0.0788022	0.70922	1.49724	18400000	314	1168	1.56	0.007	3.114
611026	60806.1	0.342888	56.15	109.685	50.2856	1.6703	0.217865	1.30719	1.81554	22000000	393	11456	1.584	0.012	3.156
620121	39281.1	0.610476	51.32	114.701	52.2957	3.25744	0.140105	1.57618	4.58844	28300000	0	0	1.898	0.849	2.948
620122	60519.9	0.457366	51.12	114.201	48.872	3.51438	0.319489	0.479233	1.27796	20300000	0	0	1.348	0.021	2.675
620123	32856.8	0.44422	23.52	112.784	55.0586	2.38447	0.0633045	0.717451	0.801857	33100000	0	0	3.496	0.431	6.562
620321	43899.9	0.499209	51.01	109.519	46.7753	1.06982	0.0563063	1.18243	2.81532	19600000	361	185	3.289	3.286	3.291
620421	18817.3	0.369002	36.71	105.673	47.8804	1.01849	0.0536049	0.777272	0.402037	23300000	267	189	1.748	1.653	1.844
620422	17848.8	0.469442	32.64	102.717	38.8902	0.946215	0.0498008	0.547809	0.921315	27700000	329	189	1.869	2.081	1.658
620423	28074.7	0.462887	33.71	110.594	47.3414	0.753769	0.100503	0.954774	0.502513	23900000	282	392	2.117	0.857	3.376
620521	14377.3	0.598531	24.14	102.688	43.0923	1.20532	0	0.498753	1.24688	21000000	514	22	0.834	0	1.668
620522	17650.9	0.640361	24.4	101.82	44.202	1.08095	0.0240211	0.744655	0.0960846	25700000	360	65	0.974	0.012	1.936
620523	14454	0.568967	26.66	102.5	42.8124	1.28256	0.0591949	0.651144	0.11839	23300000	327	159	1.651	1.443	1.86
620524	16505.7	0.522777	25.85	102.031	38.4294	1.04482	0.0274952	0.577399	1.1273	20600000	0	0	0.711	0.008	1.414
620525	11755.8	0.604761	27.04	100.317	32.1104	0.531915	0.0409165	0.818331	1.75941	24500000	249	1266	1.843	2.123	1.563
620602	35516.2	0.580014	49.28	111.796		1.12956	0.237208	1.09567	4.26974	32500000	943	497
620621	40349.6	0.437324	26.22	105.116	38.696	0.504202	0.0560224	0.504202	0.168067	22600000	279	241	1.691	1.079	2.304
620622	22485.1	0.518869	30.36	100.218	38.529	1.27898	0.119904	0.839329	0.039968	26300000	270	120	1.371	1.198	1.543
620623	30296.8	0.551352	44.31	104.5	35.8515	0.860927	0.13245	0.927152	1.25828	11000000	251	976	1.32	0.021	2.62
620702	37267.3	0.618952	51.59	116.372		1.17511	0.269698	1.38702	5.45174	34900000	0	0
620721	95838.1	0.440326	44.48	114.427	35.1668	1.43885	0	0	0.719424	12500000	0	0	2.021	0.027	4.015
620722	30484	0.485497	42.4	104.125	48.2843	1.50649	0	0.883117	0	19900000	260	212	1.298	0.017	2.578
620723	47098.7	0.508104	46.71	110.674	40.8315	2.93356	0	1.72563	0.431406	24100000	0	0	1.888	0.048	3.729
620724	45978.7	0.478661	50.51	110.28	46.8204	1.43198	0.318218	1.35243	1.27287	20900000	0	0	2.15	0.013	4.286
620725	38404.7	0.537003	48.09	109.059	47.1399	1.6	0.266667	1.46667	1.13333	20000000	260	7627	3.022	2.143	3.902
620802	29360.9	0.657935	65	111.304		0.832838	0.178465	1.30874	3.47016	21700000	157	33
620821	17167.2	0.610358	37.54	103.656	42.1809	1.48515	0	0.675068	1.0351	20800000	241	54	1.106	0.003	2.208
620822	19202	0.622156	30.22	106.465	40.6469	1.08835	0	0.768246	0.512164	20300000	345	4860	1.168	0	2.336
620823	48128.4	0.306081	43.89	106.42	46.6342	1.09622	0	1.09622	0.487211	14200000	177	46	1.781	0	3.562
620825	18960.1	0.553268	25.46	102.309	42.51	1.22133	0.178731	0.714924	1.48943	20100000	280	3913	0.859	0.005	1.713
620826	19716.6	0.481602	27.5	101.274	40.5113	1.42232	0.109409	0.765864	1.99672	26800000	366	21493	1.413	0.784	2.042
620881	35706.2	0.310407	59.55		17.3061	1.58991	0.109649	1.37061	1.97368	20700000	410	0	2.531	0	5.061
620902	41935.8	0.610638	66.9	119.433		2.3266	0.219491	1.97542	7.85777	24300000	0	0
620921	48402.7	0.368779	36.31	116.789	45.0887	2.54516	0	1.39573	2.46305	20200000	0	0	3.201	3.236	3.166
620922	67517.4	0.390607	40.32	115.321	48.5711	1.70147	0.309358	1.08275	3.17092	15400000	235	193
620923	107874	0.509196	65.41	119.656	35.1156	3.97351	0	1.3245	0	8430000	154	111	2.451	0	4.901
620924	93002.7	0.609093	100	117.963	35.7769	4.54545	0	0.909091	0	7170000	147	45	4.252	0	8.504
620981	125264	0.177428	64.11	116.848	43.1868	1.30719	0.508351	1.59768	2.17865	84000000	576	1126	2.504	0.017	4.09
620982	44157.7	0.649572	69.45	119.933	66.3343	1.34989	0.107991	1.61987	6.80346	82200000	330	485	5.159	1.069	9.248
621002	46611.2	0.480731	60.07	115.522		1.187	0.175131	1.6151	6.57716	22800000	181	100
621021	32341.4	0.30279	19.71	106.894	47.428	1.31803	0.085034	1.06293	0.977891	18500000	0	0
621022	37206.7	0.307939	30.6	105.85	47.7775	1.14867	0.0656383	0.918937	0.689202	31600000	318	224	2.574	2.306	2.841
621023	81274	0.157458	37.85	106.453	45.0578	1.76027	0	1.25733	0.251467	16500000	206	5	1.763	0	3.585
621024	43149.5	0.260712	38.97	104.181	45.9556	1.3245	0	0.956586	0.220751	15000000	197	28	2.482	2.141	2.823
621025	13607.4	0.707438	44.47	103.523	45.0924	1.15473	0.0577367	0.461894	0.17321	15100000	226	50	1.142	0.015	2.268
621026	17030	0.528995	32.09	101.006	42.193	1.5165	0	0.594707	0.237883	39100000	298	228	0.912	0.002	1.823
621027	21463.6	0.445966	32.64	100.479	38.4782	1.27353	0	0.692137	0.249169	18600000	176	2171	0.926	0	1.852
621102	25157.2	0.703246	51.04	111.548		1.18371	0.118371	0.94697	3.24337	35500000	1149	1996
621121	16269.6	0.680176	25.87	101.991	40.0518	0.896168	0	0.648949	1.11248	21000000	0	0	0.807	0.018	1.596
621122	16868.7	0.63605	49.78	107.711	46.656	0.818905	0.0935891	0.51474	1.12307	24500000	278	35	2.133	1.574	2.691
621123	13282.3	0.583229	27.36	100.852	42.7659	1.54899	0.0360231	0.540346	0	19100000	243	187	0.74	0.006	1.474
621124	15877.8	0.620228	36.67	106.304	47.2492	1.49969	0.187461	0.770673	1.62466	31400000	564	8748	1.078	0.009	2.147
621125	14140.6	0.550458	31.17	101.081	45.4691	1.37478	0.119546	0.956366	0.179319	25300000	238	361	0.845	0	1.689
621126	11421.7	0.69816	26.86	101.067	43.3575	1.08083	0.093985	0.540414	0.281955	43700000	506	162	2.903	3.965	1.84
621202	24857.3	0.723633	30	108.595		0.896451	0.219539	0.841566	1.97585	25600000	0	0
621221	26598.8	0.451666	49.37	107.192	55.113	0.662252	0.206954	1.57285	1.69702	37000000	336	813	2.283	0.638	3.927
621222	24941.8	0.362727	26.27	104.591	50.5038	1.42204	0	0.507872	0.964957	100000000	289	244	1.154	0.025	2.283
621223	11599.4	0.733222	34.2	101.483	49.6217	0.706159	0.0392311	0.823852	1.45155	17700000	292	0	1.016	0	2.032
621224	14122.4	0.66351	30.96	102.158	60.0854	0.67734	0.0615764	0.615764	0.800493	1480	255	196	1.304	0.02	2.588
621225	9391.54	0.617823	27.77	103.895	55.5275	1.22472	0.0284819	0.712048	1.4241	17900000	197	1238	1.234	0.437	2.032
621226	9814.57	0.641131	26.94	100.716	50.7307	0.872436	0	0.35369	0.589484	28800000	374	269	1.087	0.464	1.711
621227	26787.8	0.448201	40.45	105.904	53.1343	1.73776	0.105319	0.842549	0.579252	24100000	300	156	1.905	0.756	3.053
621228	27042.8	0.664698	44.02	109.895	58.1074	1.25945	0.251889	1.25945	1.76322	12500000	224	77	2.01	0.207	3.813
622901	25403	0.832912	88.7	109.861	58.3712	1.48876	0.224719	1.51685	2.58427	68900000	325	229
622921	12928.5	0.644718	13.62	93.6178	32.2472	0.588965	0.0309981	0.278983	0.185989	17800000	0	0	1.933	3.172	0.693
622922	8141.02	0.465054	22.21	96.1145	37.2783	0.898438	0	0.234375	1.17188	15800000	260	19	0.728	0	1.457
622923	28399.9	0.489152	51.83	106.696	43.6116	1.60487	0.0553403	0.664084	1.88157	19900000	259	142	1.797	0.015	3.578
622924	6575.59	0.588002	32.17	100.75	38.3776	0.729087	0	0.690714	2.22563	12000000	0	0	0.944	0.008	1.881
622925	12435.1	0.696065	28.85	98.8754	36.4851	1.07579	0	0.244499	0.977995	13500000	0	0	0.731	0.02	1.442
622926	11278.3	0.613192	53.99	93.4272	28.1003	0.482759	0.0344828	0.103448	0.37931	13300000	165	18	0.309	0	0.618
622927	10001.2	0.822026	17.15	96.368	43.2798	0.918964	0.0417711	0.292398	0.710109	6510000	0	0
623001	49374	0.777375	61.54	110.98	42.5452	0.891266	0.178253	1.3369	4.54545	56900000	273	68	4.592	0.031	9.154
623021	19705.5	0.732374	37.03	99.0463	41.485	1.02041	0.0784929	0.235479	0.392465	12600000	0	0	0.899	0	1.799
623022	29247.7	0.638628	32.65	101.206	36.1783	0.628931	0	0.314465	0.733753	12000000	0	0	0.971	0	1.943
623023	22594.4	0.727294	31.78	100.033	42.1028	0.558214	0.0797448	0.318979	0.637959	16600000	205	138	0.871	0	1.741
623024	46826.6	0.463862	33.03	103.533	36.7779	0.957854	0	0.766284	0.574713	13600000	0	0	1.405	0	2.81
623025	38246.2	0.531376	31.9	99.2212	29.2206	0.875657	0	0.350263	1.05079	10400000	0	0	2.89	3.197	2.584
623026	37826.2	0.618118	39.74	103.179	31.3981	0.557103	0	0	2.50696	10600000	0	0	1.458	0	2.916
623027	25405.1	0.551253	31.79	102.695	37.5518	1.27315	0	0.347222	1.62037	14100000	505	6447	1.097	0	2.194
630106	41850.9	0.322601	36.37			0.759494	0.101266	0.227848	0.987342	23300000	0	0	1.408	1.08	1.737
630121	27792.5	0.312084	43.94	100.495	43.0325	0.991572	0.0247893	0.594943	1.56173	10700000	0	0	1.079	0.004	2.155
630123	22867.9	0.384039	36.56	99.2532	46.1248	2.45902	0	0.546448	0.0910747	15400000	214	379	1.261	0.007	2.515
630202	40986.4	0.508197	40.92	103.072		0.999616	0.0768935	0.422914	0.922722	17500000	347	55
630203	68771.3	0.487227	61.6			1.94175	0.38835	0.970874	2.71845	100000000	4150	4286	2.586	0.093	5.079
630222	27626.7	0.46101	39.32	101.622	39.0241	0.613988	0.0266951	0.320342	0.587293	10000000	227	224	0.94	0.005	1.874
630223	31033.7	0.465962	26.93	98.406	37.6167	0.897868	0.0561167	0.364759	0.617284	11500000	221	117	0.83	0.005	1.655
630224	24901.4	0.429244	30.09	94.7228	27.8397	0.688637	0	0.196754	0	7310000	0	0	0.419	0	0.838
630225	29095.2	0.493888	27.91	99.288	30.1788	0.726979	0.0807754	0.161551	1.85784	9830000	0	0	2.393	3.177	1.61
632221	24393.3	0.490767	35.66	96.5629	38.5323	0.723066	0	0.144613	0	6860000	310	6895	0.726	0	1.452
632222	37875.7	0.416185	34.48	106.145	41.2129	1.03093	0.206186	1.64948	0	14200000	0	0	2.699	3.139	2.259
632223	54623.3	0.639241	55.48	108.479	45.7983	2.65252	0	0	0	11700000	172	9	2.046	0	4.093
632224	45882.1	0.446851	30.2	101.931	33.0432	1.4742	0.4914	0.4914	0	12600000	0	0	0.983	0	1.966
632321	38713.2	0.731896	43.15	104.158	36.035	0	0	0	0	7990000	1030	0	1.624	0	3.249
632322	42037.5	0.224186	22.59	100.079	27.8342	0.687285	0.171821	0.687285	0	10600000	0	0	2.553	3.196	1.91
632323	24455	0.277333	29.49	89.7072	25.3495	0.924703	0	0	0	8340000	0	0	0.791	0	1.582
632324	45012.2	0.344378	38.36	97.8649	36.063	0.977995	0	0.244499	0	9120000	0	0	2.26	3.185	1.334
632521	62538	0.373818	47.82	106.092	34.1717	0.449775	0.0749625	0.5997	1.34933	16100000	422	12485	1.742	0.007	3.476
632522	24839.8	0.246675	35.1	90.1489	25.5798	0.497512	0	0.165837	0.165837	7940000	214	0	0.537	0	1.075
632523	31269.1	0.291591	37.54	99.4356	40.6887	0.757576	0.094697	0.284091	2.84091	13400000	221	56	1.135	0	2.269
632524	32077.7	0.289654	36.81	91.9904	27.1488	0.791557	0	0.527704	1.05541	8370000	0	0	0.695	0.012	1.377
632525	26352.2	0.295699	33.78	93.106	28.9823	0.557103	0.139276	0	0.139276	7570000	0	0	0.545	0	1.09
632621	29044.6	0.532228	57.83	106.932	34.1179	1.37694	0	0.172117	0	12800000	70	7	1.613	0.018	3.208
632622	14702.8	0.413817	26.88	104.149	29.8153	0.628931	0	0	0	8420000	0	0	0.936	0.034	1.838
632623	9551.71	0.349497	21.82	94.9531	33.3829	0.487805	0	0.243902	0	8960000	0	0	0.529	0	1.057
632624	10502.2	0.355764	32.07	96.1943	33.187	1.24378	0	0	0	7610000	0	0	0.995	0	1.989
632625	17466.6	0.406261	21.76	100.935	30.6268	1.00334	0	0.334448	0	9510000	0	0	0.274	0	0.547
632626	24908.3	0.430379	38.66	97.35	32.5518	0.689655	0	0	0	15600000	0	0	1.043	0	2.086
632701	12081.3	0.526903	29.74	102.083	28.8443	0.849257	0	0.778485	2.68931	21900000	1383	73405
632722	17272.8	0.199273	46.28	89.9357	26.5391	0.290698	0	0.145349	0.290698	9380000	0	0	0.602	0	1.203
632723	10296.3	0.421988	19.15	89.8492	26.2504	1.22378	0	0	0	14200000	0	0	0.432	0	0.863
632724	21113.6	0.222578	51.73	95.7243	26.4348	0.869565	0.289855	0	0	9420000	0	0	0.711	0	1.422
632725	11330	0.226557	32.19	91.2823	28.3616	0.775194	0	0.110742	0	8880000	0	0	0.839	0	1.678
632726	22471.4	0.29112	41.79	92.3119	27.4292	0.60241	0	0	0	8940000	0	0	0.635	0	1.27
632801	170020	0.319167	97.38	118.619	54.6715	0.946372	0.180261	1.75755	4.37134	73100000	355	384	5.321	1.905	8.737
632802	99015.4	0.422784	80.95	112.512	54.8688	1.13379	0.340136	1.47392	1.24717	55700000	226	122	4.486	0.047	8.924
632803	359794	0.0703196	25.44	124.114	15.9523	2.1164	0.529101	0	0	25200000	0	7
632821	72698.4	0.20131	57.68	104.145	34.7351	2.53968	0	0.31746	0.634921	13500000	772	15342	3.294	3.238	3.351
632822	59173.1	0.25311	44.54	102.467	37.6014	0.878477	0	0.732064	0	11400000	0	0	1.242	0.06	2.425
632823	86379.3	0.311876	56.82	110.72	34.4077	1.72414	0	0.431034	0	8990000	0	0	1.219	0	2.439
640121	31370.8	0.57897	56.8	112.451	56.1862	2.02114	0.124378	1.1194	0.777363	28800000	241	248	2.69	0.042	5.338
640122	40687.7	0.55317	56.98	117.226	54.2461	1.63982	0.146413	0.819912	4.91947	28500000	284	266	4.6	2.275	6.924
640181	175861	0.146449	58.22	113.304	58.2176	1.97145	0.169952	1.12169	1.0537	72800000	240	104	3.357	0.59	6.125
640221	61157.4	0.385025	53.39	106.301	49.9151	1.2035	0.255288	0.802334	1.02115	31300000	166	3172	3.177	2.367	3.988
640323	66356.8	0.397955	50.42	107.391	56.4687	1.3191	0.125628	1.57035	1.25628	23100000	282	633	2.901	1.375	4.426
640324	28626.2	0.496365	41.21	99.5907	47.4875	0.779302	0.124688	0.935162	0.997506	21900000	290	0	2.183	2.525	1.841
640381	51768.3	0.337244	51.28	106.763	46.4036	1.4736	0.0818666	0.900532	1.7192	62100000	213	83	3.196	2.169	4.224
640422	22019.7	0.597281	28.54	95.7887	43.6316	0.443319	0	0.759975	0.696643	24700000	247	200	0.734	0	1.467
640423	28956.2	0.633381	32.93	96.9053	38.5206	0.821918	0	0.821918	0.456621	18600000	0	0	0.912	0.017	1.806
640424	24020.2	0.667858	32.77	98.5985	42.2574	0.823529	0.235294	0.352941	0.941176	15100000	0	0	0.915	0.009	1.821
640425	39995.5	0.471924	32.46	98.3895	48.5769	1.30841	0.186916	1.05919	0.560748	17700000	191	218	0.847	0.014	1.679
640521	51304.1	0.326443	45.86	106.036	56.0223	1.37725	0.11976	0.808383	0.898204	23800000	224	387	2.294	1.098	3.49
640522	22839.7	0.640468	30.5	95.0078	36.8764	1.13943	0.089955	1.04948	0.149925	19300000	0	0	0.536	0	1.073
650121	50822.5	0.511193	24.41	107.599	53.7766	0.94697	0	0	1.13636	19500000	0	0
650402	40608.7	0.631358	42.81			0.516707	0.0344471	0.413365	2.61798	24800000	291	6793	2.583	1.96	3.206
650421	73269.5	0.310656	40.57	107.867	15.157	0.537153	0.0447628	0.626679	1.83527	16600000	315	259	2.504	0.738	4.269
650422	85972.9	0.345894	41.08	108.039	12.5085	0.501253	0.0835422	0.668338	1.42022	12700000	215	1468	2.594	2.256	2.933
650502	104304	0.41034	71.99			0.719258	0.208817	1.2761	3.45708	24200000	0	0	4.379	0.871	7.886
[truncated: 86 more rows]
